# Supplementary material for: Bis(8-methyl-2,8-dicarba-closo-dodeca­boran-2-yl) tris­elenide
Source: Acta Crystallogr Sect E Struct Rep Online. 2011 Jul 6;67(Pt 8):o1908. doi: 10.1107/S1600536811025712 (PMC3212301; doi:10.1107/S1600536811025712)
Supplement: Supplementary file 1 [file e-67-o1908-sup1.cif]

##############################################################################
#                                                                            #
# This CIF contains the data in a paper accepted for publication in          #
# Acta Crystallographica Section E. It conforms to the requirements of       #
# Notes for Authors for Acta Crystallographica Section E, and has been       #
# peer reviewed under the auspices of the IUCr Commission on Journals.       #
#                                                                            #
# Full details of the Crystallographic Information File format               #
# are given in the paper "The Crystallographic Information File (CIF):       #
# a New Standard Archive File for Crystallography" by S. R. Hall, F. H.      #
# Allen and I. D. Brown [Acta Cryst. (1991), A47, 655-685].                  #
#                                                                            #
# The current version of the core CIF dictionary is obtainable from          #
# ftp://ftp.iucr.org/pub/cif_core.dic.                                       #
#                                                                            #
# Software is freely available for graphical display of the structure(s)     #
# in this CIF. For information consult the CIF software page                 #
# http://www.iucr.org/resources/cif/software.                                #
#                                                                            #
# This file may be used for bona fide research purposes within the           #
# scientific community so long as proper attribution is given to the journal # 
# article from which it was obtained.                                        #
#                                                                            #
##############################################################################
data_I
_audit_creation_method     SHELXL-97
_chemical_name_systematic
;
Bis(8-methyl-2,8-dicarba-<i>closo</i>-dodecaboran-2-yl) triselenide
;
_chemical_name_common     ?
_chemical_formula_moiety     'C6 H26 B20 Se3'
_chemical_formula_sum     'C6 H26 B20 Se3'
_chemical_formula_iupac     'C6 H26 B20 Se3'
_chemical_formula_weight     551.35
_chemical_melting_point     ?
_symmetry_cell_setting     orthorhombic
_symmetry_space_group_name_H-M     'P n a 21'
_symmetry_space_group_name_Hall     'P 2c -2n'
loop_
    _symmetry_equiv_pos_as_xyz
    'x, y, z'
    '-x, -y, z+1/2'
    'x+1/2, -y+1/2, z'
    '-x+1/2, y+1/2, z+1/2'
_cell_length_a     18.947(2)
_cell_length_b     11.2734(13)
_cell_length_c     10.8533(12)
_cell_angle_alpha     90.00
_cell_angle_beta     90.00
_cell_angle_gamma     90.00
_cell_volume     2318.2(5)
_cell_formula_units_Z     4
_cell_measurement_reflns_used     2078
_cell_measurement_theta_min     2.61
_cell_measurement_theta_max     18.47
_cell_measurement_temperature     297(2)
_exptl_crystal_description     'block'
_exptl_crystal_colour     'yellow'
_exptl_crystal_size_max     0.40
_exptl_crystal_size_mid     0.30
_exptl_crystal_size_min     0.20
_exptl_crystal_density_diffrn     1.580
_exptl_crystal_density_meas     ?
_exptl_crystal_density_method     'not measured'
_exptl_crystal_F_000     1056
_exptl_absorpt_coefficient_mu     4.753
_exptl_absorpt_correction_type     multi-scan
_exptl_absorpt_process_details     '(SADABS; Bruker, 2000)'
_exptl_absorpt_correction_T_min     0.252
_exptl_absorpt_correction_T_max     0.450
_exptl_special_details
;
;
_diffrn_ambient_temperature     297(2)
_diffrn_radiation_type     MoK\a
_diffrn_radiation_wavelength     0.71073
_diffrn_radiation_source     'fine-focus sealed tube'
_diffrn_radiation_monochromator     graphite
_diffrn_measurement_device_type     'Bruker SMART CCD area-detector'
_diffrn_measurement_method     '\f and \w'
_diffrn_detector_area_resol_mean     ?
_diffrn_reflns_number     16082
_diffrn_reflns_av_R_equivalents     0.0685
_diffrn_reflns_av_sigmaI/netI     0.0724
_diffrn_reflns_theta_min     2.10
_diffrn_reflns_theta_max     25.00
_diffrn_reflns_theta_full     25.00
_diffrn_measured_fraction_theta_max     1.000
_diffrn_measured_fraction_theta_full     1.000
_diffrn_reflns_limit_h_min     -22
_diffrn_reflns_limit_h_max     22
_diffrn_reflns_limit_k_min     -13
_diffrn_reflns_limit_k_max     13
_diffrn_reflns_limit_l_min     -12
_diffrn_reflns_limit_l_max     12
_diffrn_standards_number     0
_diffrn_standards_interval_count     .
_diffrn_standards_interval_time     .
_diffrn_standards_decay_%     ?
_refine_special_details
;
Refinement of <i>F</i>^2^ against ALL reflections. The weighted <i>R</i>-factor
<i>wR</i> and goodness of fit <i>S</i> are based on <i>F</i>^2^, conventional
<i>R</i>-factors <i>R</i> are based on <i>F</i>, with <i>F</i> set to zero for
negative <i>F</i>^2^. The threshold expression of <i>F</i>^2^ >
\s(<i>F</i>^2^) is used only for calculating <i>R</i>-factors(gt) <i>etc</i>.
and is not relevant to the choice of reflections for refinement.
<i>R</i>-factors based on <i>F</i>^2^ are statistically about twice as large
as those based on <i>F</i>, and <i>R</i>- factors based on ALL data will be
even larger.
;
_reflns_number_total     4083
_reflns_number_gt     3398
_reflns_threshold_expression     I>2\s(I)
_refine_ls_structure_factor_coef     Fsqd
_refine_ls_matrix_type     full
_refine_ls_R_factor_all     0.0670
_refine_ls_R_factor_gt     0.0534
_refine_ls_wR_factor_gt     0.1080
_refine_ls_wR_factor_ref     0.1132
_refine_ls_goodness_of_fit_ref     1.049
_refine_ls_restrained_S_all     1.049
_refine_ls_number_reflns     4083
_refine_ls_number_parameters     264
_refine_ls_number_restraints     1
_refine_ls_hydrogen_treatment     constr
_refine_ls_weighting_scheme     calc
_refine_ls_weighting_details
                 'calc w=1/[\s^2^(Fo^2^)+(0.0497P)^2^] where P=(Fo^2^+2Fc^2^)/3'
_atom_sites_solution_hydrogens     geom
_atom_sites_solution_primary     direct
_atom_sites_solution_secondary     difmap
_refine_ls_shift/su_max     0.001
_refine_ls_shift/su_mean     0.000
_refine_diff_density_max     0.609
_refine_diff_density_min     -0.381
_refine_ls_extinction_method     none
_refine_ls_extinction_coef     ?
_refine_ls_abs_structure_details     'Flack (1983), 1920 Friedel pairs'
_refine_ls_abs_structure_Flack     0.01(2)
loop_
    _atom_type_symbol
    _atom_type_description
    _atom_type_scat_dispersion_real
    _atom_type_scat_dispersion_imag
    _atom_type_scat_source
    'C' 'C' 0.0033 0.0016
                         'International Tables Vol C Tables 4.2.6.8 and 6.1.1.4'
    'H' 'H' 0.0000 0.0000
                         'International Tables Vol C Tables 4.2.6.8 and 6.1.1.4'
    'B' 'B' 0.0013 0.0007
                         'International Tables Vol C Tables 4.2.6.8 and 6.1.1.4'
    'Se' 'Se' -0.0929 2.2259
                         'International Tables Vol C Tables 4.2.6.8 and 6.1.1.4'
_computing_data_collection     'SMART (Bruker, 2000)'
_computing_cell_refinement     'SAINT-Plus (Bruker, 2001)'
_computing_data_reduction     'SAINT-Plus (Bruker, 2001)'
_computing_structure_solution     'SHELXS97 (Sheldrick, 2008)'
_computing_structure_refinement     'SHELXL97 (Sheldrick, 2008)'
_computing_molecular_graphics     'DIAMOND (Brandenburg, 2006)'
_computing_publication_material
               'enCIFer (Allen <i>et al.</i>, 2004) and publCIF (Westrip, 2010)'
loop_
    _atom_site_type_symbol
    _atom_site_label
    _atom_site_fract_x
    _atom_site_fract_y
    _atom_site_fract_z
    _atom_site_U_iso_or_equiv
    _atom_site_adp_type
    _atom_site_calc_flag
    _atom_site_refinement_flags
    _atom_site_occupancy
    _atom_site_symmetry_multiplicity
    _atom_site_disorder_assembly
    _atom_site_disorder_group
    B B1 0.8152(5) -0.3444(9) 0.1248(8) 0.049(2) Uani d . 1 1 . .
    H H1 0.8670 -0.3770 0.0938 0.059 Uiso calc R 1 1 . .
    B B2 0.8058(4) -0.2509(8) 0.2541(8) 0.042(2) Uani d . 1 1 . .
    H H2 0.8520 -0.2206 0.3068 0.051 Uiso calc R 1 1 . .
    B B3 0.7474(5) -0.3072(7) 0.0166(9) 0.045(2) Uani d . 1 1 . .
    H H3 0.7554 -0.3158 -0.0834 0.055 Uiso calc R 1 1 . .
    B B4 0.7359(5) -0.4328(9) 0.1164(9) 0.056(3) Uani d . 1 1 . .
    H H4 0.7359 -0.5246 0.0820 0.067 Uiso calc R 1 1 . .
    B B5 0.7735(6) -0.3945(7) 0.2635(9) 0.053(2) Uani d . 1 1 . .
    H H5 0.7987 -0.4607 0.3236 0.064 Uiso calc R 1 1 . .
    B B6 0.7228(5) -0.2797(9) 0.3243(9) 0.051(2) Uani d . 1 1 . .
    H H6 0.7145 -0.2702 0.4241 0.061 Uiso calc R 1 1 . .
    B B7 0.6993(4) -0.1897(8) 0.0820(9) 0.044(2) Uani d . 1 1 . .
    H H7 0.6766 -0.1191 0.0244 0.052 Uiso calc R 1 1 . .
    B B8 0.6658(5) -0.3341(8) 0.0858(10) 0.051(2) Uani d . 1 1 . .
    H H8 0.6203 -0.3608 0.0295 0.061 Uiso calc R 1 1 . .
    B B9 0.6807(5) -0.3890(8) 0.2379(9) 0.052(2) Uani d . 1 1 . .
    H H9 0.6445 -0.4526 0.2816 0.062 Uiso calc R 1 1 . .
    B B10 0.6567(5) -0.2416(9) 0.2160(8) 0.050(2) Uani d . 1 1 . .
    H H10 0.6050 -0.2070 0.2448 0.060 Uiso calc R 1 1 . .
    B B11 1.0502(5) 0.1868(9) 0.0637(9) 0.052(3) Uani d . 1 1 . .
    H H11 1.0780 0.1126 0.0193 0.063 Uiso calc R 1 1 . .
    B B12 0.9589(4) 0.2115(7) 0.0395(8) 0.040(2) Uani d . 1 1 . .
    H H12 0.9263 0.1528 -0.0181 0.048 Uiso calc R 1 1 . .
    B B13 1.0214(5) 0.3096(9) -0.0207(10) 0.054(3) Uani d . 1 1 . .
    H H13 1.0303 0.3162 -0.1206 0.064 Uiso calc R 1 1 . .
    B B14 1.0909(5) 0.3232(9) 0.0901(10) 0.055(2) Uani d . 1 1 . .
    H H14 1.1458 0.3398 0.0620 0.067 Uiso calc R 1 1 . .
    B B15 1.0710(5) 0.2338(9) 0.2168(9) 0.052(3) Uani d . 1 1 . .
    H H15 1.1123 0.1906 0.2720 0.062 Uiso calc R 1 1 . .
    B B16 0.9918(5) 0.2851(8) 0.2848(9) 0.052(3) Uani d . 1 1 . .
    H H16 0.9804 0.2735 0.3834 0.063 Uiso calc R 1 1 . .
    B B17 0.9455(5) 0.3657(8) 0.0479(9) 0.050(2) Uani d . 1 1 . .
    H H17 0.9046 0.4099 -0.0074 0.060 Uiso calc R 1 1 . .
    B B18 1.0262(5) 0.4347(9) 0.0783(10) 0.059(3) Uani d . 1 1 . .
    H H18 1.0388 0.5237 0.0431 0.070 Uiso calc R 1 1 . .
    B B19 1.0556(6) 0.3843(9) 0.2281(10) 0.059(3) Uani d . 1 1 . .
    H H19 1.0870 0.4404 0.2904 0.071 Uiso calc R 1 1 . .
    B B20 0.9641(5) 0.4120(8) 0.2017(10) 0.052(2) Uani d . 1 1 . .
    H H20 0.9357 0.4852 0.2468 0.063 Uiso calc R 1 1 . .
    C C1 0.7868(3) -0.2037(6) 0.1094(7) 0.0353(16) Uani d . 1 1 . .
    C C2 0.7330(4) -0.1659(7) 0.2261(6) 0.0407(18) Uani d . 1 1 . .
    C C3 0.7363(5) -0.0404(7) 0.2731(8) 0.060(2) Uani d . 1 1 . .
    H H3A 0.7809 -0.0271 0.3125 0.091 Uiso calc R 1 1 . .
    H H3B 0.6989 -0.0276 0.3313 0.091 Uiso calc R 1 1 . .
    H H3C 0.7311 0.0137 0.2053 0.091 Uiso calc R 1 1 . .
    C C4 0.9916(4) 0.1729(6) 0.1812(7) 0.0371(17) Uani d . 1 1 . .
    C C5 0.9286(4) 0.2786(6) 0.1715(7) 0.0382(17) Uani d . 1 1 . .
    C C6 0.8535(4) 0.2487(8) 0.2121(8) 0.059(2) Uani d . 1 1 . .
    H H6A 0.8493 0.1646 0.2238 0.089 Uiso calc R 1 1 . .
    H H6B 0.8207 0.2741 0.1499 0.089 Uiso calc R 1 1 . .
    H H6C 0.8432 0.2887 0.2881 0.089 Uiso calc R 1 1 . .
    Se Se1 0.83965(4) -0.08061(7) 0.02743(8) 0.0485(2) Uani d . 1 1 . .
    Se Se2 0.95387(4) -0.10616(7) 0.09702(9) 0.0543(2) Uani d . 1 1 . .
    Se Se3 0.96638(4) 0.02322(7) 0.26085(7) 0.0528(2) Uani d . 1 1 . .
loop_
    _atom_site_aniso_label
    _atom_site_aniso_U_11
    _atom_site_aniso_U_22
    _atom_site_aniso_U_33
    _atom_site_aniso_U_12
    _atom_site_aniso_U_13
    _atom_site_aniso_U_23
    B1 0.050(6) 0.047(5) 0.050(6) 0.014(4) 0.003(4) 0.004(4)
    B2 0.037(5) 0.061(6) 0.028(4) 0.007(4) -0.003(4) 0.005(5)
    B3 0.057(6) 0.042(5) 0.038(5) 0.004(4) -0.009(5) -0.012(4)
    B4 0.071(7) 0.041(5) 0.056(6) 0.000(5) 0.003(5) -0.011(5)
    B5 0.075(7) 0.034(5) 0.050(5) 0.004(4) 0.009(5) 0.008(5)
    B6 0.039(5) 0.072(7) 0.042(5) 0.002(5) 0.005(4) 0.008(5)
    B7 0.036(5) 0.044(5) 0.050(5) 0.004(4) -0.010(4) 0.003(4)
    B8 0.053(6) 0.042(5) 0.058(5) -0.017(4) -0.012(5) 0.013(5)
    B9 0.062(6) 0.031(5) 0.062(6) -0.012(4) 0.006(5) 0.001(4)
    B10 0.048(6) 0.056(6) 0.045(5) 0.000(5) -0.006(4) 0.009(5)
    B11 0.036(5) 0.059(6) 0.062(7) 0.005(5) 0.010(4) -0.008(5)
    B12 0.049(6) 0.035(5) 0.036(5) -0.002(4) -0.004(4) 0.003(4)
    B13 0.045(6) 0.057(7) 0.058(6) -0.002(5) 0.003(5) -0.001(5)
    B14 0.041(5) 0.061(6) 0.065(6) -0.013(4) 0.007(5) 0.005(6)
    B15 0.030(5) 0.065(7) 0.061(7) -0.007(5) -0.013(4) -0.006(5)
    B16 0.046(6) 0.058(6) 0.053(7) -0.004(5) -0.007(5) 0.001(5)
    B17 0.062(6) 0.039(5) 0.050(6) 0.006(5) 0.004(5) 0.005(4)
    B18 0.065(7) 0.048(6) 0.063(6) -0.016(5) 0.003(5) 0.001(5)
    B19 0.064(7) 0.051(6) 0.062(7) -0.019(5) -0.012(5) -0.008(5)
    B20 0.060(7) 0.040(6) 0.057(6) 0.012(4) -0.007(5) -0.008(5)
    C1 0.037(4) 0.036(4) 0.033(4) 0.002(3) -0.003(3) -0.003(3)
    C2 0.039(4) 0.047(5) 0.036(4) 0.005(3) 0.004(3) -0.005(3)
    C3 0.081(6) 0.044(5) 0.057(5) 0.007(4) -0.002(5) -0.019(4)
    C4 0.037(4) 0.032(4) 0.043(4) 0.001(3) -0.005(3) 0.006(3)
    C5 0.039(4) 0.043(4) 0.032(4) 0.004(4) 0.005(3) 0.003(3)
    C6 0.050(5) 0.065(6) 0.063(6) 0.003(4) 0.014(4) 0.011(5)
    Se1 0.0563(5) 0.0459(4) 0.0434(4) -0.0062(4) 0.0029(4) 0.0088(4)
    Se2 0.0457(5) 0.0423(4) 0.0749(6) 0.0014(4) 0.0136(5) -0.0047(5)
    Se3 0.0621(5) 0.0472(5) 0.0491(4) -0.0042(4) -0.0055(5) 0.0111(4)
_geom_special_details
;
All e.s.d.'s (except the e.s.d. in the dihedral angle between two l.s. planes)
are estimated using the full covariance matrix. The cell e.s.d.'s are taken
into account individually in the estimation of e.s.d.'s in distances, angles
and torsion angles; correlations between e.s.d.'s in cell parameters are only
used when they are defined by crystal symmetry. An approximate (isotropic)
treatment of cell e.s.d.'s is used for estimating e.s.d.'s involving l.s.
planes.
;
loop_
    _geom_bond_atom_site_label_1
    _geom_bond_atom_site_label_2
    _geom_bond_site_symmetry_2
    _geom_bond_distance
    _geom_bond_publ_flag
    B1 C1 . 1.683(11) ?
    B1 B2 . 1.763(13) ?
    B1 B3 . 1.790(12) ?
    B1 B5 . 1.791(13) ?
    B1 B4 . 1.806(14) ?
    B1 H1 . 1.1000 ?
    B2 C1 . 1.696(11) ?
    B2 C2 . 1.708(11) ?
    B2 B5 . 1.734(12) ?
    B2 B6 . 1.778(12) ?
    B2 H2 . 1.1000 ?
    B3 C1 . 1.713(10) ?
    B3 B8 . 1.745(13) ?
    B3 B7 . 1.758(12) ?
    B3 B4 . 1.796(13) ?
    B3 H3 . 1.1000 ?
    B4 B9 . 1.754(14) ?
    B4 B8 . 1.764(14) ?
    B4 B5 . 1.801(14) ?
    B4 H4 . 1.1000 ?
    B5 B6 . 1.741(13) ?
    B5 B9 . 1.781(14) ?
    B5 H5 . 1.1000 ?
    B6 C2 . 1.678(12) ?
    B6 B9 . 1.741(13) ?
    B6 B10 . 1.770(13) ?
    B6 H6 . 1.1000 ?
    B7 C1 . 1.693(10) ?
    B7 C2 . 1.710(11) ?
    B7 B8 . 1.747(12) ?
    B7 B10 . 1.762(13) ?
    B7 H7 . 1.1000 ?
    B8 B10 . 1.764(14) ?
    B8 B9 . 1.785(14) ?
    B8 H8 . 1.1000 ?
    B9 B10 . 1.739(13) ?
    B9 H9 . 1.1000 ?
    B10 C2 . 1.681(12) ?
    B10 H10 . 1.1000 ?
    B11 C4 . 1.699(12) ?
    B11 B14 . 1.743(13) ?
    B11 B13 . 1.747(14) ?
    B11 B12 . 1.772(12) ?
    B11 B15 . 1.789(14) ?
    B11 H11 . 1.1000 ?
    B12 C4 . 1.715(11) ?
    B12 C5 . 1.719(11) ?
    B12 B13 . 1.746(13) ?
    B12 B17 . 1.759(12) ?
    B12 H12 . 1.1000 ?
    B13 B17 . 1.738(13) ?
    B13 B18 . 1.776(14) ?
    B13 B14 . 1.790(14) ?
    B13 H13 . 1.1000 ?
    B14 B15 . 1.746(14) ?
    B14 B18 . 1.761(15) ?
    B14 B19 . 1.779(15) ?
    B14 H14 . 1.1000 ?
    B15 C4 . 1.699(11) ?
    B15 B19 . 1.725(14) ?
    B15 B16 . 1.768(13) ?
    B15 H15 . 1.1000 ?
    B16 C4 . 1.693(12) ?
    B16 C5 . 1.719(12) ?
    B16 B19 . 1.758(14) ?
    B16 B20 . 1.771(13) ?
    B16 H16 . 1.1000 ?
    B17 C5 . 1.693(11) ?
    B17 B18 . 1.746(13) ?
    B17 B20 . 1.783(14) ?
    B17 H17 . 1.1000 ?
    B18 B20 . 1.800(15) ?
    B18 B19 . 1.811(15) ?
    B18 H18 . 1.1000 ?
    B19 B20 . 1.786(14) ?
    B19 H19 . 1.1000 ?
    B20 C5 . 1.680(12) ?
    B20 H20 . 1.1000 ?
    C1 C2 . 1.682(9) ?
    C1 Se1 . 1.928(7) ?
    C2 C3 . 1.506(11) ?
    C3 H3A . 0.9600 ?
    C3 H3B . 0.9600 ?
    C3 H3C . 0.9600 ?
    C4 C5 . 1.690(10) ?
    C4 Se3 . 1.955(7) ?
    C5 C6 . 1.527(10) ?
    C6 H6A . 0.9600 ?
    C6 H6B . 0.9600 ?
    C6 H6C . 0.9600 ?
    Se1 Se2 . 2.3102(12) ?
    Se2 Se3 . 2.3120(13) ?
loop_
    _geom_angle_atom_site_label_1
    _geom_angle_atom_site_label_2
    _geom_angle_atom_site_label_3
    _geom_angle_site_symmetry_1
    _geom_angle_site_symmetry_3
    _geom_angle
    _geom_angle_publ_flag
    C1 B1 B2 . . 58.9(5) ?
    C1 B1 B3 . . 59.0(5) ?
    B2 B1 B3 . . 108.0(6) ?
    C1 B1 B5 . . 103.9(6) ?
    B2 B1 B5 . . 58.4(5) ?
    B3 B1 B5 . . 108.0(7) ?
    C1 B1 B4 . . 104.5(6) ?
    B2 B1 B4 . . 106.7(6) ?
    B3 B1 B4 . . 59.9(5) ?
    B5 B1 B4 . . 60.1(5) ?
    C1 B1 H1 . . 124.7 ?
    B2 B1 H1 . . 122.3 ?
    B3 B1 H1 . . 121.1 ?
    B5 B1 H1 . . 123.0 ?
    B4 B1 H1 . . 122.7 ?
    C1 B2 C2 . . 59.2(4) ?
    C1 B2 B5 . . 105.8(6) ?
    C2 B2 B5 . . 104.4(6) ?
    C1 B2 B1 . . 58.2(5) ?
    C2 B2 B1 . . 106.0(6) ?
    B5 B2 B1 . . 61.6(5) ?
    C1 B2 B6 . . 105.4(6) ?
    C2 B2 B6 . . 57.5(5) ?
    B5 B2 B6 . . 59.4(5) ?
    B1 B2 B6 . . 108.7(7) ?
    C1 B2 H2 . . 123.6 ?
    C2 B2 H2 . . 124.2 ?
    B5 B2 H2 . . 122.7 ?
    B1 B2 H2 . . 121.3 ?
    B6 B2 H2 . . 122.5 ?
    C1 B3 B8 . . 104.6(6) ?
    C1 B3 B7 . . 58.4(4) ?
    B8 B3 B7 . . 59.8(5) ?
    C1 B3 B1 . . 57.4(5) ?
    B8 B3 B1 . . 108.2(7) ?
    B7 B3 B1 . . 106.5(6) ?
    C1 B3 B4 . . 103.6(6) ?
    B8 B3 B4 . . 59.7(5) ?
    B7 B3 B4 . . 106.7(6) ?
    B1 B3 B4 . . 60.5(5) ?
    C1 B3 H3 . . 125.5 ?
    B8 B3 H3 . . 122.1 ?
    B7 B3 H3 . . 122.4 ?
    B1 B3 H3 . . 121.9 ?
    B4 B3 H3 . . 122.8 ?
    B9 B4 B8 . . 61.0(6) ?
    B9 B4 B3 . . 107.7(6) ?
    B8 B4 B3 . . 58.7(5) ?
    B9 B4 B5 . . 60.1(6) ?
    B8 B4 B5 . . 108.2(7) ?
    B3 B4 B5 . . 107.3(6) ?
    B9 B4 B1 . . 107.6(7) ?
    B8 B4 B1 . . 106.7(7) ?
    B3 B4 B1 . . 59.6(5) ?
    B5 B4 B1 . . 59.5(5) ?
    B9 B4 H4 . . 121.3 ?
    B8 B4 H4 . . 122.0 ?
    B3 B4 H4 . . 122.5 ?
    B5 B4 H4 . . 121.8 ?
    B1 B4 H4 . . 122.5 ?
    B2 B5 B6 . . 61.5(5) ?
    B2 B5 B9 . . 107.9(6) ?
    B6 B5 B9 . . 59.2(5) ?
    B2 B5 B1 . . 60.0(5) ?
    B6 B5 B1 . . 109.1(6) ?
    B9 B5 B1 . . 107.1(7) ?
    B2 B5 B4 . . 108.2(7) ?
    B6 B5 B4 . . 107.2(7) ?
    B9 B5 B4 . . 58.7(6) ?
    B1 B5 B4 . . 60.4(6) ?
    B2 B5 H5 . . 121.0 ?
    B6 B5 H5 . . 121.2 ?
    B9 B5 H5 . . 122.9 ?
    B1 B5 H5 . . 121.4 ?
    B4 B5 H5 . . 122.3 ?
    C2 B6 B9 . . 104.6(7) ?
    C2 B6 B5 . . 105.3(6) ?
    B9 B6 B5 . . 61.5(6) ?
    C2 B6 B10 . . 58.3(5) ?
    B9 B6 B10 . . 59.4(6) ?
    B5 B6 B10 . . 108.6(7) ?
    C2 B6 B2 . . 59.1(5) ?
    B9 B6 B2 . . 107.7(7) ?
    B5 B6 B2 . . 59.0(5) ?
    B10 B6 B2 . . 107.3(6) ?
    C2 B6 H6 . . 124.6 ?
    B9 B6 H6 . . 122.2 ?
    B5 B6 H6 . . 121.6 ?
    B10 B6 H6 . . 121.9 ?
    B2 B6 H6 . . 122.1 ?
    C1 B7 C2 . . 59.2(4) ?
    C1 B7 B8 . . 105.3(6) ?
    C2 B7 B8 . . 105.1(6) ?
    C1 B7 B3 . . 59.5(4) ?
    C2 B7 B3 . . 107.1(6) ?
    B8 B7 B3 . . 59.7(5) ?
    C1 B7 B10 . . 105.8(6) ?
    C2 B7 B10 . . 57.9(5) ?
    B8 B7 B10 . . 60.4(6) ?
    B3 B7 B10 . . 108.7(7) ?
    C1 B7 H7 . . 123.3 ?
    C2 B7 H7 . . 123.5 ?
    B8 B7 H7 . . 123.1 ?
    B3 B7 H7 . . 121.2 ?
    B10 B7 H7 . . 122.1 ?
    B3 B8 B7 . . 60.5(5) ?
    B3 B8 B4 . . 61.6(5) ?
    B7 B8 B4 . . 108.6(6) ?
    B3 B8 B10 . . 109.2(6) ?
    B7 B8 B10 . . 60.3(5) ?
    B4 B8 B10 . . 107.2(7) ?
    B3 B8 B9 . . 108.5(7) ?
    B7 B8 B9 . . 106.7(7) ?
    B4 B8 B9 . . 59.2(5) ?
    B10 B8 B9 . . 58.7(5) ?
    B3 B8 H8 . . 120.2 ?
    B7 B8 H8 . . 121.8 ?
    B4 B8 H8 . . 121.5 ?
    B10 B8 H8 . . 122.0 ?
    B9 B8 H8 . . 122.9 ?
    B10 B9 B6 . . 61.1(5) ?
    B10 B9 B4 . . 108.8(7) ?
    B6 B9 B4 . . 109.3(7) ?
    B10 B9 B5 . . 108.2(6) ?
    B6 B9 B5 . . 59.3(5) ?
    B4 B9 B5 . . 61.3(6) ?
    B10 B9 B8 . . 60.1(5) ?
    B6 B9 B8 . . 109.0(6) ?
    B4 B9 B8 . . 59.8(6) ?
    B5 B9 B8 . . 108.2(7) ?
    B10 B9 H9 . . 121.2 ?
    B6 B9 H9 . . 121.0 ?
    B4 B9 H9 . . 120.8 ?
    B5 B9 H9 . . 121.8 ?
    B8 B9 H9 . . 121.7 ?
    C2 B10 B9 . . 104.5(7) ?
    C2 B10 B7 . . 59.5(5) ?
    B9 B10 B7 . . 108.1(7) ?
    C2 B10 B8 . . 105.6(6) ?
    B9 B10 B8 . . 61.3(5) ?
    B7 B10 B8 . . 59.4(5) ?
    C2 B10 B6 . . 58.1(5) ?
    B9 B10 B6 . . 59.5(6) ?
    B7 B10 B6 . . 107.7(6) ?
    B8 B10 B6 . . 108.6(7) ?
    C2 B10 H10 . . 124.5 ?
    B9 B10 H10 . . 122.2 ?
    B7 B10 H10 . . 121.6 ?
    B8 B10 H10 . . 121.6 ?
    B6 B10 H10 . . 121.9 ?
    C4 B11 B14 . . 104.3(7) ?
    C4 B11 B13 . . 105.2(6) ?
    B14 B11 B13 . . 61.7(6) ?
    C4 B11 B12 . . 59.2(5) ?
    B14 B11 B12 . . 108.5(7) ?
    B13 B11 B12 . . 59.5(5) ?
    C4 B11 B15 . . 58.2(5) ?
    B14 B11 B15 . . 59.2(6) ?
    B13 B11 B15 . . 108.8(7) ?
    B12 B11 B15 . . 107.8(6) ?
    C4 B11 H11 . . 124.9 ?
    B14 B11 H11 . . 122.1 ?
    B13 B11 H11 . . 121.5 ?
    B12 B11 H11 . . 121.5 ?
    B15 B11 H11 . . 121.8 ?
    C4 B12 C5 . . 59.0(4) ?
    C4 B12 B13 . . 104.6(6) ?
    C5 B12 B13 . . 105.1(6) ?
    C4 B12 B17 . . 104.8(6) ?
    C5 B12 B17 . . 58.2(5) ?
    B13 B12 B17 . . 59.4(5) ?
    C4 B12 B11 . . 58.3(5) ?
    C5 B12 B11 . . 105.8(6) ?
    B13 B12 B11 . . 59.5(5) ?
    B17 B12 B11 . . 106.7(6) ?
    C4 B12 H12 . . 124.0 ?
    C5 B12 H12 . . 123.4 ?
    B13 B12 H12 . . 123.3 ?
    B17 B12 H12 . . 123.0 ?
    B11 B12 H12 . . 122.5 ?
    B17 B13 B12 . . 60.6(5) ?
    B17 B13 B11 . . 108.8(7) ?
    B12 B13 B11 . . 61.0(5) ?
    B17 B13 B18 . . 59.6(6) ?
    B12 B13 B18 . . 108.1(7) ?
    B11 B13 B18 . . 107.2(7) ?
    B17 B13 B14 . . 106.8(7) ?
    B12 B13 B14 . . 107.6(7) ?
    B11 B13 B14 . . 59.1(5) ?
    B18 B13 B14 . . 59.2(6) ?
    B17 B13 H13 . . 121.6 ?
    B12 B13 H13 . . 121.1 ?
    B11 B13 H13 . . 121.5 ?
    B18 B13 H13 . . 122.3 ?
    B14 B13 H13 . . 122.9 ?
    B11 B14 B15 . . 61.7(5) ?
    B11 B14 B18 . . 108.1(6) ?
    B15 B14 B18 . . 108.6(7) ?
    B11 B14 B19 . . 108.3(7) ?
    B15 B14 B19 . . 58.6(6) ?
    B18 B14 B19 . . 61.5(6) ?
    B11 B14 B13 . . 59.2(5) ?
    B15 B14 B13 . . 108.7(6) ?
    B18 B14 B13 . . 60.0(5) ?
    B19 B14 B13 . . 108.9(7) ?
    B11 B14 H14 . . 121.5 ?
    B15 B14 H14 . . 121.4 ?
    B18 B14 H14 . . 121.1 ?
    B19 B14 H14 . . 121.5 ?
    B13 B14 H14 . . 121.6 ?
    C4 B15 B19 . . 105.4(7) ?
    C4 B15 B14 . . 104.2(6) ?
    B19 B15 B14 . . 61.6(6) ?
    C4 B15 B16 . . 58.4(5) ?
    B19 B15 B16 . . 60.4(6) ?
    B14 B15 B16 . . 108.8(7) ?
    C4 B15 B11 . . 58.2(5) ?
    B19 B15 B11 . . 108.7(7) ?
    B14 B15 B11 . . 59.1(6) ?
    B16 B15 B11 . . 107.3(6) ?
    C4 B15 H15 . . 125.1 ?
    B19 B15 H15 . . 121.1 ?
    B14 B15 H15 . . 122.1 ?
    B16 B15 H15 . . 121.5 ?
    B11 B15 H15 . . 122.1 ?
    C4 B16 C5 . . 59.4(4) ?
    C4 B16 B19 . . 104.2(7) ?
    C5 B16 B19 . . 104.9(7) ?
    C4 B16 B15 . . 58.7(5) ?
    C5 B16 B15 . . 106.2(6) ?
    B19 B16 B15 . . 58.6(5) ?
    C4 B16 B20 . . 105.3(6) ?
    C5 B16 B20 . . 57.5(5) ?
    B19 B16 B20 . . 60.8(6) ?
    B15 B16 B20 . . 107.7(7) ?
    C4 B16 H16 . . 123.8 ?
    C5 B16 H16 . . 123.6 ?
    B19 B16 H16 . . 123.5 ?
    B15 B16 H16 . . 122.3 ?
    B20 B16 H16 . . 122.2 ?
    C5 B17 B13 . . 106.6(7) ?
    C5 B17 B18 . . 106.0(7) ?
    B13 B17 B18 . . 61.3(6) ?
    C5 B17 B12 . . 59.7(5) ?
    B13 B17 B12 . . 59.9(5) ?
    B18 B17 B12 . . 108.9(7) ?
    C5 B17 B20 . . 57.7(5) ?
    B13 B17 B20 . . 110.2(7) ?
    B18 B17 B20 . . 61.3(6) ?
    B12 B17 B20 . . 108.1(7) ?
    C5 B17 H17 . . 124.2 ?
    B13 B17 H17 . . 120.9 ?
    B18 B17 H17 . . 121.1 ?
    B12 B17 H17 . . 121.4 ?
    B20 B17 H17 . . 121.1 ?
    B17 B18 B14 . . 107.7(7) ?
    B17 B18 B13 . . 59.1(5) ?
    B14 B18 B13 . . 60.8(6) ?
    B17 B18 B20 . . 60.4(6) ?
    B14 B18 B20 . . 107.4(7) ?
    B13 B18 B20 . . 107.7(7) ?
    B17 B18 B19 . . 107.4(7) ?
    B14 B18 B19 . . 59.7(6) ?
    B13 B18 B19 . . 108.0(7) ?
    B20 B18 B19 . . 59.3(6) ?
    B17 B18 H18 . . 122.1 ?
    B14 B18 H18 . . 121.7 ?
    B13 B18 H18 . . 121.7 ?
    B20 B18 H18 . . 122.0 ?
    B19 B18 H18 . . 122.1 ?
    B15 B19 B16 . . 61.0(6) ?
    B15 B19 B14 . . 59.8(6) ?
    B16 B19 B14 . . 107.9(7) ?
    B15 B19 B20 . . 108.9(7) ?
    B16 B19 B20 . . 60.0(5) ?
    B14 B19 B20 . . 107.3(7) ?
    B15 B19 B18 . . 107.3(7) ?
    B16 B19 B18 . . 107.6(7) ?
    B14 B19 B18 . . 58.7(6) ?
    B20 B19 B18 . . 60.1(6) ?
    B15 B19 H19 . . 121.2 ?
    B16 B19 H19 . . 121.5 ?
    B14 B19 H19 . . 122.5 ?
    B20 B19 H19 . . 121.5 ?
    B18 B19 H19 . . 122.5 ?
    C5 B20 B16 . . 59.7(5) ?
    C5 B20 B17 . . 58.4(5) ?
    B16 B20 B17 . . 107.4(6) ?
    C5 B20 B19 . . 105.3(6) ?
    B16 B20 B19 . . 59.2(5) ?
    B17 B20 B19 . . 106.9(7) ?
    C5 B20 B18 . . 104.1(6) ?
    B16 B20 B18 . . 107.5(7) ?
    B17 B20 B18 . . 58.3(6) ?
    B19 B20 B18 . . 60.7(6) ?
    C5 B20 H20 . . 124.2 ?
    B16 B20 H20 . . 121.6 ?
    B17 B20 H20 . . 122.7 ?
    B19 B20 H20 . . 122.3 ?
    B18 B20 H20 . . 122.9 ?
    C2 C1 B1 . . 111.0(6) ?
    C2 C1 B7 . . 60.9(5) ?
    B1 C1 B7 . . 114.7(6) ?
    C2 C1 B2 . . 60.7(4) ?
    B1 C1 B2 . . 62.9(5) ?
    B7 C1 B2 . . 113.5(6) ?
    C2 C1 B3 . . 110.5(5) ?
    B1 C1 B3 . . 63.6(5) ?
    B7 C1 B3 . . 62.1(5) ?
    B2 C1 B3 . . 115.0(6) ?
    C2 C1 Se1 . . 118.7(5) ?
    B1 C1 Se1 . . 123.9(5) ?
    B7 C1 Se1 . . 111.1(5) ?
    B2 C1 Se1 . . 122.9(5) ?
    B3 C1 Se1 . . 116.4(5) ?
    C3 C2 B6 . . 120.6(7) ?
    C3 C2 B10 . . 122.3(6) ?
    B6 C2 B10 . . 63.6(5) ?
    C3 C2 C1 . . 117.9(6) ?
    B6 C2 C1 . . 110.7(6) ?
    B10 C2 C1 . . 110.1(6) ?
    C3 C2 B2 . . 115.7(6) ?
    B6 C2 B2 . . 63.3(5) ?
    B10 C2 B2 . . 114.9(6) ?
    C1 C2 B2 . . 60.1(4) ?
    C3 C2 B7 . . 118.2(6) ?
    B6 C2 B7 . . 114.7(6) ?
    B10 C2 B7 . . 62.6(5) ?
    C1 C2 B7 . . 59.9(4) ?
    B2 C2 B7 . . 112.1(6) ?
    C2 C3 H3A . . 109.5 ?
    C2 C3 H3B . . 109.5 ?
    H3A C3 H3B . . 109.5 ?
    C2 C3 H3C . . 109.5 ?
    H3A C3 H3C . . 109.5 ?
    H3B C3 H3C . . 109.5 ?
    C5 C4 B16 . . 61.1(5) ?
    C5 C4 B15 . . 110.8(6) ?
    B16 C4 B15 . . 62.8(5) ?
    C5 C4 B11 . . 110.5(6) ?
    B16 C4 B11 . . 115.3(6) ?
    B15 C4 B11 . . 63.5(5) ?
    C5 C4 B12 . . 60.6(4) ?
    B16 C4 B12 . . 114.0(6) ?
    B15 C4 B12 . . 114.9(6) ?
    B11 C4 B12 . . 62.5(5) ?
    C5 C4 Se3 . . 117.6(4) ?
    B16 C4 Se3 . . 110.6(5) ?
    B15 C4 Se3 . . 117.7(5) ?
    B11 C4 Se3 . . 124.9(5) ?
    B12 C4 Se3 . . 121.9(5) ?
    C6 C5 B20 . . 120.9(6) ?
    C6 C5 C4 . . 119.0(6) ?
    B20 C5 C4 . . 109.6(6) ?
    C6 C5 B17 . . 122.2(7) ?
    B20 C5 B17 . . 63.8(5) ?
    C4 C5 B17 . . 108.9(5) ?
    C6 C5 B16 . . 116.9(6) ?
    B20 C5 B16 . . 62.8(5) ?
    C4 C5 B16 . . 59.5(4) ?
    B17 C5 B16 . . 114.1(6) ?
    C6 C5 B12 . . 117.1(6) ?
    B20 C5 B12 . . 115.0(6) ?
    C4 C5 B12 . . 60.4(4) ?
    B17 C5 B12 . . 62.1(5) ?
    B16 C5 B12 . . 112.5(6) ?
    C5 C6 H6A . . 109.5 ?
    C5 C6 H6B . . 109.5 ?
    H6A C6 H6B . . 109.5 ?
    C5 C6 H6C . . 109.5 ?
    H6A C6 H6C . . 109.5 ?
    H6B C6 H6C . . 109.5 ?
    C1 Se1 Se2 . . 104.2(2) ?
    Se1 Se2 Se3 . . 105.60(4) ?
    C4 Se3 Se2 . . 103.3(2) ?
loop_
    _geom_torsion_atom_site_label_1
    _geom_torsion_atom_site_label_2
    _geom_torsion_atom_site_label_3
    _geom_torsion_atom_site_label_4
    _geom_torsion_site_symmetry_1
    _geom_torsion_site_symmetry_2
    _geom_torsion_site_symmetry_3
    _geom_torsion_site_symmetry_4
    _geom_torsion
    _geom_torsion_publ_flag
    B3 B1 B2 C1 . . . . -34.0(5) ?
    B5 B1 B2 C1 . . . . -134.4(6) ?
    B4 B1 B2 C1 . . . . -97.1(6) ?
    C1 B1 B2 C2 . . . . 36.4(5) ?
    B3 B1 B2 C2 . . . . 2.4(8) ?
    B5 B1 B2 C2 . . . . -98.0(7) ?
    B4 B1 B2 C2 . . . . -60.7(7) ?
    C1 B1 B2 B5 . . . . 134.4(6) ?
    B3 B1 B2 B5 . . . . 100.4(7) ?
    B4 B1 B2 B5 . . . . 37.3(6) ?
    C1 B1 B2 B6 . . . . 96.9(6) ?
    B3 B1 B2 B6 . . . . 62.9(8) ?
    B5 B1 B2 B6 . . . . -37.5(6) ?
    B4 B1 B2 B6 . . . . -0.2(8) ?
    B2 B1 B3 C1 . . . . 34.0(5) ?
    B5 B1 B3 C1 . . . . 95.7(7) ?
    B4 B1 B3 C1 . . . . 133.2(6) ?
    C1 B1 B3 B8 . . . . -96.0(7) ?
    B2 B1 B3 B8 . . . . -62.0(8) ?
    B5 B1 B3 B8 . . . . -0.3(8) ?
    B4 B1 B3 B8 . . . . 37.2(6) ?
    C1 B1 B3 B7 . . . . -33.0(6) ?
    B2 B1 B3 B7 . . . . 1.0(8) ?
    B5 B1 B3 B7 . . . . 62.7(8) ?
    B4 B1 B3 B7 . . . . 100.2(7) ?
    C1 B1 B3 B4 . . . . -133.2(6) ?
    B2 B1 B3 B4 . . . . -99.2(7) ?
    B5 B1 B3 B4 . . . . -37.5(6) ?
    C1 B3 B4 B9 . . . . 61.2(8) ?
    B8 B3 B4 B9 . . . . -37.9(7) ?
    B7 B3 B4 B9 . . . . 0.6(8) ?
    B1 B3 B4 B9 . . . . 100.4(8) ?
    C1 B3 B4 B8 . . . . 99.1(7) ?
    B7 B3 B4 B8 . . . . 38.5(6) ?
    B1 B3 B4 B8 . . . . 138.3(7) ?
    C1 B3 B4 B5 . . . . -2.1(8) ?
    B8 B3 B4 B5 . . . . -101.2(7) ?
    B7 B3 B4 B5 . . . . -62.7(8) ?
    B1 B3 B4 B5 . . . . 37.1(6) ?
    C1 B3 B4 B1 . . . . -39.2(5) ?
    B8 B3 B4 B1 . . . . -138.3(7) ?
    B7 B3 B4 B1 . . . . -99.8(7) ?
    C1 B1 B4 B9 . . . . -60.4(8) ?
    B2 B1 B4 B9 . . . . 1.0(9) ?
    B3 B1 B4 B9 . . . . -100.6(7) ?
    B5 B1 B4 B9 . . . . 37.5(6) ?
    C1 B1 B4 B8 . . . . 3.8(8) ?
    B2 B1 B4 B8 . . . . 65.1(8) ?
    B3 B1 B4 B8 . . . . -36.4(6) ?
    B5 B1 B4 B8 . . . . 101.7(7) ?
    C1 B1 B4 B3 . . . . 40.2(6) ?
    B2 B1 B4 B3 . . . . 101.5(7) ?
    B5 B1 B4 B3 . . . . 138.1(7) ?
    C1 B1 B4 B5 . . . . -97.9(7) ?
    B2 B1 B4 B5 . . . . -36.6(6) ?
    B3 B1 B4 B5 . . . . -138.1(7) ?
    C1 B2 B5 B6 . . . . -98.9(6) ?
    C2 B2 B5 B6 . . . . -37.3(6) ?
    B1 B2 B5 B6 . . . . -138.0(7) ?
    C1 B2 B5 B9 . . . . -60.7(8) ?
    C2 B2 B5 B9 . . . . 0.8(8) ?
    B1 B2 B5 B9 . . . . -99.8(7) ?
    B6 B2 B5 B9 . . . . 38.2(6) ?
    C1 B2 B5 B1 . . . . 39.1(6) ?
    C2 B2 B5 B1 . . . . 100.6(6) ?
    B6 B2 B5 B1 . . . . 138.0(7) ?
    C1 B2 B5 B4 . . . . 1.3(8) ?
    C2 B2 B5 B4 . . . . 62.8(8) ?
    B1 B2 B5 B4 . . . . -37.8(6) ?
    B6 B2 B5 B4 . . . . 100.2(8) ?
    C1 B1 B5 B2 . . . . -39.0(6) ?
    B3 B1 B5 B2 . . . . -100.5(7) ?
    B4 B1 B5 B2 . . . . -137.9(7) ?
    C1 B1 B5 B6 . . . . -0.5(9) ?
    B2 B1 B5 B6 . . . . 38.5(6) ?
    B3 B1 B5 B6 . . . . -62.0(8) ?
    B4 B1 B5 B6 . . . . -99.4(8) ?
    C1 B1 B5 B9 . . . . 62.1(8) ?
    B2 B1 B5 B9 . . . . 101.2(7) ?
    B3 B1 B5 B9 . . . . 0.6(8) ?
    B4 B1 B5 B9 . . . . -36.8(6) ?
    C1 B1 B5 B4 . . . . 98.9(7) ?
    B2 B1 B5 B4 . . . . 137.9(7) ?
    B3 B1 B5 B4 . . . . 37.4(6) ?
    B9 B4 B5 B2 . . . . -100.3(7) ?
    B8 B4 B5 B2 . . . . -61.4(9) ?
    B3 B4 B5 B2 . . . . 0.5(9) ?
    B1 B4 B5 B2 . . . . 37.7(6) ?
    B9 B4 B5 B6 . . . . -35.3(6) ?
    B8 B4 B5 B6 . . . . 3.5(9) ?
    B3 B4 B5 B6 . . . . 65.5(8) ?
    B1 B4 B5 B6 . . . . 102.6(7) ?
    B8 B4 B5 B9 . . . . 38.9(6) ?
    B3 B4 B5 B9 . . . . 100.8(7) ?
    B1 B4 B5 B9 . . . . 137.9(7) ?
    B9 B4 B5 B1 . . . . -137.9(7) ?
    B8 B4 B5 B1 . . . . -99.1(7) ?
    B3 B4 B5 B1 . . . . -37.1(6) ?
    B2 B5 B6 C2 . . . . 38.3(6) ?
    B9 B5 B6 C2 . . . . -98.5(7) ?
    B1 B5 B6 C2 . . . . 0.4(9) ?
    B4 B5 B6 C2 . . . . -63.4(8) ?
    B2 B5 B6 B9 . . . . 136.8(7) ?
    B1 B5 B6 B9 . . . . 98.9(8) ?
    B4 B5 B6 B9 . . . . 35.1(6) ?
    B2 B5 B6 B10 . . . . 99.4(7) ?
    B9 B5 B6 B10 . . . . -37.4(6) ?
    B1 B5 B6 B10 . . . . 61.5(9) ?
    B4 B5 B6 B10 . . . . -2.3(9) ?
    B9 B5 B6 B2 . . . . -136.8(7) ?
    B1 B5 B6 B2 . . . . -37.9(6) ?
    B4 B5 B6 B2 . . . . -101.7(7) ?
    C1 B2 B6 C2 . . . . -36.4(5) ?
    B5 B2 B6 C2 . . . . -135.9(7) ?
    B1 B2 B6 C2 . . . . -97.4(6) ?
    C1 B2 B6 B9 . . . . 60.3(8) ?
    C2 B2 B6 B9 . . . . 96.7(7) ?
    B5 B2 B6 B9 . . . . -39.2(7) ?
    B1 B2 B6 B9 . . . . -0.7(8) ?
    C1 B2 B6 B5 . . . . 99.5(7) ?
    C2 B2 B6 B5 . . . . 135.9(7) ?
    B1 B2 B6 B5 . . . . 38.5(6) ?
    C1 B2 B6 B10 . . . . -2.2(8) ?
    C2 B2 B6 B10 . . . . 34.2(6) ?
    B5 B2 B6 B10 . . . . -101.7(8) ?
    B1 B2 B6 B10 . . . . -63.3(8) ?
    B8 B3 B7 C1 . . . . 134.4(7) ?
    B1 B3 B7 C1 . . . . 32.6(6) ?
    B4 B3 B7 C1 . . . . 96.0(7) ?
    C1 B3 B7 C2 . . . . -36.6(5) ?
    B8 B3 B7 C2 . . . . 97.8(7) ?
    B1 B3 B7 C2 . . . . -4.0(8) ?
    B4 B3 B7 C2 . . . . 59.3(7) ?
    C1 B3 B7 B8 . . . . -134.4(7) ?
    B1 B3 B7 B8 . . . . -101.8(7) ?
    B4 B3 B7 B8 . . . . -38.4(6) ?
    C1 B3 B7 B10 . . . . -97.7(7) ?
    B8 B3 B7 B10 . . . . 36.7(6) ?
    B1 B3 B7 B10 . . . . -65.2(7) ?
    B4 B3 B7 B10 . . . . -1.8(8) ?
    C1 B3 B8 B7 . . . . 38.9(6) ?
    B1 B3 B8 B7 . . . . 98.9(7) ?
    B4 B3 B8 B7 . . . . 136.4(7) ?
    C1 B3 B8 B4 . . . . -97.5(6) ?
    B7 B3 B8 B4 . . . . -136.4(7) ?
    B1 B3 B8 B4 . . . . -37.6(6) ?
    C1 B3 B8 B10 . . . . 2.2(8) ?
    B7 B3 B8 B10 . . . . -36.7(6) ?
    B1 B3 B8 B10 . . . . 62.1(8) ?
    B4 B3 B8 B10 . . . . 99.7(7) ?
    C1 B3 B8 B9 . . . . -60.2(7) ?
    B7 B3 B8 B9 . . . . -99.1(7) ?
    B1 B3 B8 B9 . . . . -0.2(8) ?
    B4 B3 B8 B9 . . . . 37.3(6) ?
    C1 B7 B8 B3 . . . . -39.7(6) ?
    C2 B7 B8 B3 . . . . -101.3(6) ?
    B10 B7 B8 B3 . . . . -139.4(7) ?
    C1 B7 B8 B4 . . . . 0.1(9) ?
    C2 B7 B8 B4 . . . . -61.5(8) ?
    B3 B7 B8 B4 . . . . 39.8(6) ?
    B10 B7 B8 B4 . . . . -99.6(7) ?
    C1 B7 B8 B10 . . . . 99.7(7) ?
    C2 B7 B8 B10 . . . . 38.1(6) ?
    B3 B7 B8 B10 . . . . 139.4(7) ?
    C1 B7 B8 B9 . . . . 62.6(8) ?
    C2 B7 B8 B9 . . . . 1.0(8) ?
    B3 B7 B8 B9 . . . . 102.2(7) ?
    B10 B7 B8 B9 . . . . -37.2(6) ?
    B9 B4 B8 B3 . . . . 138.0(7) ?
    B5 B4 B8 B3 . . . . 99.5(7) ?
    B1 B4 B8 B3 . . . . 36.8(6) ?
    B9 B4 B8 B7 . . . . 98.8(7) ?
    B3 B4 B8 B7 . . . . -39.3(6) ?
    B5 B4 B8 B7 . . . . 60.3(9) ?
    B1 B4 B8 B7 . . . . -2.4(9) ?
    B9 B4 B8 B10 . . . . 35.1(6) ?
    B3 B4 B8 B10 . . . . -102.9(7) ?
    B5 B4 B8 B10 . . . . -3.4(9) ?
    B1 B4 B8 B10 . . . . -66.1(8) ?
    B3 B4 B8 B9 . . . . -138.0(7) ?
    B5 B4 B8 B9 . . . . -38.5(6) ?
    B1 B4 B8 B9 . . . . -101.2(7) ?
    C2 B6 B9 B10 . . . . -38.3(6) ?
    B5 B6 B9 B10 . . . . -138.0(7) ?
    B2 B6 B9 B10 . . . . -100.0(7) ?
    C2 B6 B9 B4 . . . . 63.1(8) ?
    B5 B6 B9 B4 . . . . -36.7(7) ?
    B10 B6 B9 B4 . . . . 101.3(7) ?
    B2 B6 B9 B4 . . . . 1.3(9) ?
    C2 B6 B9 B5 . . . . 99.8(6) ?
    B10 B6 B9 B5 . . . . 138.0(7) ?
    B2 B6 B9 B5 . . . . 38.0(6) ?
    C2 B6 B9 B8 . . . . -0.6(8) ?
    B5 B6 B9 B8 . . . . -100.4(7) ?
    B10 B6 B9 B8 . . . . 37.7(6) ?
    B2 B6 B9 B8 . . . . -62.3(8) ?
    B8 B4 B9 B10 . . . . -36.1(6) ?
    B3 B4 B9 B10 . . . . 0.8(9) ?
    B5 B4 B9 B10 . . . . 101.0(7) ?
    B1 B4 B9 B10 . . . . 63.7(8) ?
    B8 B4 B9 B6 . . . . -101.2(7) ?
    B3 B4 B9 B6 . . . . -64.3(9) ?
    B5 B4 B9 B6 . . . . 35.8(6) ?
    B1 B4 B9 B6 . . . . -1.4(9) ?
    B8 B4 B9 B5 . . . . -137.0(6) ?
    B3 B4 B9 B5 . . . . -100.2(7) ?
    B1 B4 B9 B5 . . . . -37.3(6) ?
    B3 B4 B9 B8 . . . . 36.9(6) ?
    B5 B4 B9 B8 . . . . 137.0(6) ?
    B1 B4 B9 B8 . . . . 99.7(7) ?
    B2 B5 B9 B10 . . . . -1.1(9) ?
    B6 B5 B9 B10 . . . . 38.1(6) ?
    B1 B5 B9 B10 . . . . -64.4(8) ?
    B4 B5 B9 B10 . . . . -101.9(7) ?
    B2 B5 B9 B6 . . . . -39.2(6) ?
    B1 B5 B9 B6 . . . . -102.5(7) ?
    B4 B5 B9 B6 . . . . -140.0(7) ?
    B2 B5 B9 B4 . . . . 100.8(7) ?
    B6 B5 B9 B4 . . . . 140.0(7) ?
    B1 B5 B9 B4 . . . . 37.5(6) ?
    B2 B5 B9 B8 . . . . 62.5(8) ?
    B6 B5 B9 B8 . . . . 101.7(7) ?
    B1 B5 B9 B8 . . . . -0.8(8) ?
    B4 B5 B9 B8 . . . . -38.3(6) ?
    B3 B8 B9 B10 . . . . 101.6(7) ?
    B7 B8 B9 B10 . . . . 37.9(6) ?
    B4 B8 B9 B10 . . . . 140.0(7) ?
    B3 B8 B9 B6 . . . . 63.5(8) ?
    B7 B8 B9 B6 . . . . -0.2(9) ?
    B4 B8 B9 B6 . . . . 101.8(8) ?
    B10 B8 B9 B6 . . . . -38.1(6) ?
    B3 B8 B9 B4 . . . . -38.3(6) ?
    B7 B8 B9 B4 . . . . -102.1(7) ?
    B10 B8 B9 B4 . . . . -140.0(7) ?
    B3 B8 B9 B5 . . . . 0.6(8) ?
    B7 B8 B9 B5 . . . . -63.1(8) ?
    B4 B8 B9 B5 . . . . 39.0(6) ?
    B10 B8 B9 B5 . . . . -101.0(7) ?
    B6 B9 B10 C2 . . . . 38.2(6) ?
    B4 B9 B10 C2 . . . . -64.1(8) ?
    B5 B9 B10 C2 . . . . 0.9(9) ?
    B8 B9 B10 C2 . . . . -100.0(7) ?
    B6 B9 B10 B7 . . . . 100.3(7) ?
    B4 B9 B10 B7 . . . . -1.9(9) ?
    B5 B9 B10 B7 . . . . 63.1(8) ?
    B8 B9 B10 B7 . . . . -37.8(6) ?
    B6 B9 B10 B8 . . . . 138.2(7) ?
    B4 B9 B10 B8 . . . . 35.9(6) ?
    B5 B9 B10 B8 . . . . 100.9(7) ?
    B4 B9 B10 B6 . . . . -102.2(8) ?
    B5 B9 B10 B6 . . . . -37.2(6) ?
    B8 B9 B10 B6 . . . . -138.2(7) ?
    C1 B7 B10 C2 . . . . 36.3(6) ?
    B8 B7 B10 C2 . . . . 135.2(6) ?
    B3 B7 B10 C2 . . . . 98.9(6) ?
    C1 B7 B10 B9 . . . . -60.2(8) ?
    C2 B7 B10 B9 . . . . -96.6(7) ?
    B8 B7 B10 B9 . . . . 38.7(6) ?
    B3 B7 B10 B9 . . . . 2.3(8) ?
    C1 B7 B10 B8 . . . . -98.9(6) ?
    C2 B7 B10 B8 . . . . -135.2(6) ?
    B3 B7 B10 B8 . . . . -36.4(6) ?
    C1 B7 B10 B6 . . . . 2.6(9) ?
    C2 B7 B10 B6 . . . . -33.7(6) ?
    B8 B7 B10 B6 . . . . 101.5(7) ?
    B3 B7 B10 B6 . . . . 65.1(8) ?
    B3 B8 B10 C2 . . . . -2.2(8) ?
    B7 B8 B10 C2 . . . . -39.0(5) ?
    B4 B8 B10 C2 . . . . 63.0(8) ?
    B9 B8 B10 C2 . . . . 98.3(7) ?
    B3 B8 B10 B9 . . . . -100.5(7) ?
    B7 B8 B10 B9 . . . . -137.3(7) ?
    B4 B8 B10 B9 . . . . -35.3(6) ?
    B3 B8 B10 B7 . . . . 36.8(6) ?
    B4 B8 B10 B7 . . . . 102.0(7) ?
    B9 B8 B10 B7 . . . . 137.3(7) ?
    B3 B8 B10 B6 . . . . -63.2(8) ?
    B7 B8 B10 B6 . . . . -100.0(7) ?
    B4 B8 B10 B6 . . . . 2.0(8) ?
    B9 B8 B10 B6 . . . . 37.3(6) ?
    B9 B6 B10 C2 . . . . -135.2(7) ?
    B5 B6 B10 C2 . . . . -96.9(7) ?
    B2 B6 B10 C2 . . . . -34.5(6) ?
    C2 B6 B10 B9 . . . . 135.2(7) ?
    B5 B6 B10 B9 . . . . 38.3(6) ?
    B2 B6 B10 B9 . . . . 100.7(7) ?
    C2 B6 B10 B7 . . . . 34.3(6) ?
    B9 B6 B10 B7 . . . . -100.9(8) ?
    B5 B6 B10 B7 . . . . -62.6(8) ?
    B2 B6 B10 B7 . . . . -0.2(9) ?
    C2 B6 B10 B8 . . . . 97.1(7) ?
    B9 B6 B10 B8 . . . . -38.1(6) ?
    B5 B6 B10 B8 . . . . 0.2(9) ?
    B2 B6 B10 B8 . . . . 62.6(8) ?
    B14 B11 B12 C4 . . . . -96.0(7) ?
    B13 B11 B12 C4 . . . . -134.9(7) ?
    B15 B11 B12 C4 . . . . -33.3(6) ?
    C4 B11 B12 C5 . . . . 36.5(5) ?
    B14 B11 B12 C5 . . . . -59.5(8) ?
    B13 B11 B12 C5 . . . . -98.5(6) ?
    B15 B11 B12 C5 . . . . 3.2(8) ?
    C4 B11 B12 B13 . . . . 134.9(7) ?
    B14 B11 B12 B13 . . . . 39.0(7) ?
    B15 B11 B12 B13 . . . . 101.7(7) ?
    C4 B11 B12 B17 . . . . 97.4(7) ?
    B14 B11 B12 B17 . . . . 1.4(9) ?
    B13 B11 B12 B17 . . . . -37.6(6) ?
    B15 B11 B12 B17 . . . . 64.1(8) ?
    C4 B12 B13 B17 . . . . -98.8(7) ?
    C5 B12 B13 B17 . . . . -37.6(6) ?
    B11 B12 B13 B17 . . . . -137.3(7) ?
    C4 B12 B13 B11 . . . . 38.5(6) ?
    C5 B12 B13 B11 . . . . 99.7(6) ?
    B17 B12 B13 B11 . . . . 137.3(7) ?
    C4 B12 B13 B18 . . . . -61.6(8) ?
    C5 B12 B13 B18 . . . . -0.4(8) ?
    B17 B12 B13 B18 . . . . 37.3(7) ?
    B11 B12 B13 B18 . . . . -100.0(7) ?
    C4 B12 B13 B14 . . . . 0.9(8) ?
    C5 B12 B13 B14 . . . . 62.1(8) ?
    B17 B12 B13 B14 . . . . 99.8(8) ?
    B11 B12 B13 B14 . . . . -37.6(7) ?
    C4 B11 B13 B17 . . . . -0.4(9) ?
    B14 B11 B13 B17 . . . . -98.7(8) ?
    B12 B11 B13 B17 . . . . 38.6(6) ?
    B15 B11 B13 B17 . . . . -61.5(8) ?
    C4 B11 B13 B12 . . . . -39.0(6) ?
    B14 B11 B13 B12 . . . . -137.3(7) ?
    B15 B11 B13 B12 . . . . -100.1(7) ?
    C4 B11 B13 B18 . . . . 62.5(8) ?
    B14 B11 B13 B18 . . . . -35.8(6) ?
    B12 B11 B13 B18 . . . . 101.6(7) ?
    B15 B11 B13 B18 . . . . 1.5(9) ?
    C4 B11 B13 B14 . . . . 98.3(7) ?
    B12 B11 B13 B14 . . . . 137.3(7) ?
    B15 B11 B13 B14 . . . . 37.2(6) ?
    C4 B11 B14 B15 . . . . 38.4(6) ?
    B13 B11 B14 B15 . . . . 138.2(7) ?
    B12 B11 B14 B15 . . . . 100.2(7) ?
    C4 B11 B14 B18 . . . . -63.5(8) ?
    B13 B11 B14 B18 . . . . 36.3(7) ?
    B12 B11 B14 B18 . . . . -1.7(9) ?
    B15 B11 B14 B18 . . . . -101.8(7) ?
    C4 B11 B14 B19 . . . . 1.7(9) ?
    B13 B11 B14 B19 . . . . 101.5(7) ?
    B12 B11 B14 B19 . . . . 63.5(9) ?
    B15 B11 B14 B19 . . . . -36.7(6) ?
    C4 B11 B14 B13 . . . . -99.8(7) ?
    B12 B11 B14 B13 . . . . -38.0(7) ?
    B15 B11 B14 B13 . . . . -138.2(7) ?
    B17 B13 B14 B11 . . . . 102.2(7) ?
    B12 B13 B14 B11 . . . . 38.4(6) ?
    B18 B13 B14 B11 . . . . 139.4(7) ?
    B17 B13 B14 B15 . . . . 63.9(9) ?
    B12 B13 B14 B15 . . . . 0.1(10) ?
    B11 B13 B14 B15 . . . . -38.3(7) ?
    B18 B13 B14 B15 . . . . 101.1(8) ?
    B17 B13 B14 B18 . . . . -37.2(7) ?
    B12 B13 B14 B18 . . . . -101.0(7) ?
    B11 B13 B14 B18 . . . . -139.4(7) ?
    B17 B13 B14 B19 . . . . 1.7(9) ?
    B12 B13 B14 B19 . . . . -62.1(8) ?
    B11 B13 B14 B19 . . . . -100.5(7) ?
    B18 B13 B14 B19 . . . . 38.9(7) ?
    B11 B14 B15 C4 . . . . -38.3(6) ?
    B18 B14 B15 C4 . . . . 62.6(8) ?
    B19 B14 B15 C4 . . . . 100.0(7) ?
    B13 B14 B15 C4 . . . . -1.1(9) ?
    B11 B14 B15 B19 . . . . -138.4(7) ?
    B18 B14 B15 B19 . . . . -37.4(7) ?
    B13 B14 B15 B19 . . . . -101.1(8) ?
    B11 B14 B15 B16 . . . . -99.4(7) ?
    B18 B14 B15 B16 . . . . 1.6(9) ?
    B19 B14 B15 B16 . . . . 39.0(6) ?
    B13 B14 B15 B16 . . . . -62.1(9) ?
    B18 B14 B15 B11 . . . . 101.0(7) ?
    B19 B14 B15 B11 . . . . 138.4(7) ?
    B13 B14 B15 B11 . . . . 37.2(7) ?
    B14 B11 B15 C4 . . . . 135.0(7) ?
    B13 B11 B15 C4 . . . . 96.7(7) ?
    B12 B11 B15 C4 . . . . 33.6(6) ?
    C4 B11 B15 B19 . . . . -96.9(7) ?
    B14 B11 B15 B19 . . . . 38.1(7) ?
    B13 B11 B15 B19 . . . . -0.2(9) ?
    B12 B11 B15 B19 . . . . -63.2(8) ?
    C4 B11 B15 B14 . . . . -135.0(7) ?
    B13 B11 B15 B14 . . . . -38.3(6) ?
    B12 B11 B15 B14 . . . . -101.3(7) ?
    C4 B11 B15 B16 . . . . -33.0(6) ?
    B14 B11 B15 B16 . . . . 102.0(7) ?
    B13 B11 B15 B16 . . . . 63.6(8) ?
    B12 B11 B15 B16 . . . . 0.6(9) ?
    B19 B15 B16 C4 . . . . 135.0(7) ?
    B14 B15 B16 C4 . . . . 95.4(7) ?
    B11 B15 B16 C4 . . . . 32.9(6) ?
    C4 B15 B16 C5 . . . . -37.2(5) ?
    B19 B15 B16 C5 . . . . 97.8(7) ?
    B14 B15 B16 C5 . . . . 58.3(8) ?
    B11 B15 B16 C5 . . . . -4.2(8) ?
    C4 B15 B16 B19 . . . . -135.0(7) ?
    B14 B15 B16 B19 . . . . -39.6(7) ?
    B11 B15 B16 B19 . . . . -102.0(8) ?
    C4 B15 B16 B20 . . . . -97.6(7) ?
    B19 B15 B16 B20 . . . . 37.4(7) ?
    B14 B15 B16 B20 . . . . -2.1(9) ?
    B11 B15 B16 B20 . . . . -64.6(8) ?
    B12 B13 B17 C5 . . . . 38.7(6) ?
    B11 B13 B17 C5 . . . . -0.1(9) ?
    B18 B13 B17 C5 . . . . -99.5(7) ?
    B14 B13 B17 C5 . . . . -62.4(8) ?
    B12 B13 B17 B18 . . . . 138.1(7) ?
    B11 B13 B17 B18 . . . . 99.4(7) ?
    B14 B13 B17 B18 . . . . 37.1(7) ?
    B11 B13 B17 B12 . . . . -38.8(6) ?
    B18 B13 B17 B12 . . . . -138.1(7) ?
    B14 B13 B17 B12 . . . . -101.1(8) ?
    B12 B13 B17 B20 . . . . 99.7(7) ?
    B11 B13 B17 B20 . . . . 61.0(9) ?
    B18 B13 B17 B20 . . . . -38.4(7) ?
    B14 B13 B17 B20 . . . . -1.3(9) ?
    C4 B12 B17 C5 . . . . -37.7(5) ?
    B13 B12 B17 C5 . . . . -136.1(7) ?
    B11 B12 B17 C5 . . . . -98.5(7) ?
    C4 B12 B17 B13 . . . . 98.4(7) ?
    C5 B12 B17 B13 . . . . 136.1(7) ?
    B11 B12 B17 B13 . . . . 37.6(6) ?
    C4 B12 B17 B18 . . . . 60.1(8) ?
    C5 B12 B17 B18 . . . . 97.8(7) ?
    B13 B12 B17 B18 . . . . -38.3(7) ?
    B11 B12 B17 B18 . . . . -0.6(9) ?
    C4 B12 B17 B20 . . . . -4.9(8) ?
    C5 B12 B17 B20 . . . . 32.8(6) ?
    B13 B12 B17 B20 . . . . -103.3(8) ?
    B11 B12 B17 B20 . . . . -65.7(8) ?
    C5 B17 B18 B14 . . . . 62.5(8) ?
    B13 B17 B18 B14 . . . . -38.0(7) ?
    B12 B17 B18 B14 . . . . -0.4(9) ?
    B20 B17 B18 B14 . . . . 100.3(8) ?
    C5 B17 B18 B13 . . . . 100.5(7) ?
    B12 B17 B18 B13 . . . . 37.6(7) ?
    B20 B17 B18 B13 . . . . 138.4(7) ?
    C5 B17 B18 B20 . . . . -37.9(6) ?
    B13 B17 B18 B20 . . . . -138.4(7) ?
    B12 B17 B18 B20 . . . . -100.7(7) ?
    C5 B17 B18 B19 . . . . -0.5(8) ?
    B13 B17 B18 B19 . . . . -101.0(7) ?
    B12 B17 B18 B19 . . . . -63.3(8) ?
    B20 B17 B18 B19 . . . . 37.4(7) ?
    B11 B14 B18 B17 . . . . 1.3(9) ?
    B15 B14 B18 B17 . . . . -64.1(9) ?
    B19 B14 B18 B17 . . . . -100.2(8) ?
    B13 B14 B18 B17 . . . . 37.3(6) ?
    B11 B14 B18 B13 . . . . -36.0(7) ?
    B15 B14 B18 B13 . . . . -101.4(7) ?
    B19 B14 B18 B13 . . . . -137.5(7) ?
    B11 B14 B18 B20 . . . . 64.9(9) ?
    B15 B14 B18 B20 . . . . -0.5(9) ?
    B19 B14 B18 B20 . . . . -36.6(6) ?
    B13 B14 B18 B20 . . . . 100.9(7) ?
    B11 B14 B18 B19 . . . . 101.5(7) ?
    B15 B14 B18 B19 . . . . 36.1(6) ?
    B13 B14 B18 B19 . . . . 137.5(7) ?
    B12 B13 B18 B17 . . . . -37.7(6) ?
    B11 B13 B18 B17 . . . . -102.1(7) ?
    B14 B13 B18 B17 . . . . -137.8(7) ?
    B17 B13 B18 B14 . . . . 137.8(7) ?
    B12 B13 B18 B14 . . . . 100.0(7) ?
    B11 B13 B18 B14 . . . . 35.7(6) ?
    B17 B13 B18 B20 . . . . 37.3(7) ?
    B12 B13 B18 B20 . . . . -0.4(9) ?
    B11 B13 B18 B20 . . . . -64.7(8) ?
    B14 B13 B18 B20 . . . . -100.5(8) ?
    B17 B13 B18 B19 . . . . 99.9(7) ?
    B12 B13 B18 B19 . . . . 62.2(8) ?
    B11 B13 B18 B19 . . . . -2.1(9) ?
    B14 B13 B18 B19 . . . . -37.9(7) ?
    C4 B15 B19 B16 . . . . 38.7(6) ?
    B14 B15 B19 B16 . . . . 136.8(7) ?
    B11 B15 B19 B16 . . . . 99.8(7) ?
    C4 B15 B19 B14 . . . . -98.1(7) ?
    B16 B15 B19 B14 . . . . -136.8(7) ?
    B11 B15 B19 B14 . . . . -37.0(6) ?
    C4 B15 B19 B20 . . . . 1.3(9) ?
    B14 B15 B19 B20 . . . . 99.4(8) ?
    B16 B15 B19 B20 . . . . -37.4(7) ?
    B11 B15 B19 B20 . . . . 62.4(9) ?
    C4 B15 B19 B18 . . . . -62.2(8) ?
    B14 B15 B19 B18 . . . . 35.9(6) ?
    B16 B15 B19 B18 . . . . -100.9(7) ?
    B11 B15 B19 B18 . . . . -1.1(9) ?
    C4 B16 B19 B15 . . . . -38.6(6) ?
    C5 B16 B19 B15 . . . . -100.1(7) ?
    B20 B16 B19 B15 . . . . -138.5(7) ?
    C4 B16 B19 B14 . . . . -0.1(9) ?
    C5 B16 B19 B14 . . . . -61.7(8) ?
    B15 B16 B19 B14 . . . . 38.4(6) ?
    B20 B16 B19 B14 . . . . -100.0(8) ?
    C4 B16 B19 B20 . . . . 99.9(7) ?
    C5 B16 B19 B20 . . . . 38.3(6) ?
    B15 B16 B19 B20 . . . . 138.5(7) ?
    C4 B16 B19 B18 . . . . 61.8(8) ?
    C5 B16 B19 B18 . . . . 0.3(9) ?
    B15 B16 B19 B18 . . . . 100.4(8) ?
    B20 B16 B19 B18 . . . . -38.0(7) ?
    B11 B14 B19 B15 . . . . 38.0(6) ?
    B18 B14 B19 B15 . . . . 139.1(7) ?
    B13 B14 B19 B15 . . . . 100.9(7) ?
    B11 B14 B19 B16 . . . . -1.0(9) ?
    B15 B14 B19 B16 . . . . -39.0(6) ?
    B18 B14 B19 B16 . . . . 100.1(7) ?
    B13 B14 B19 B16 . . . . 61.9(9) ?
    B11 B14 B19 B20 . . . . -64.2(9) ?
    B15 B14 B19 B20 . . . . -102.2(7) ?
    B18 B14 B19 B20 . . . . 36.9(6) ?
    B13 B14 B19 B20 . . . . -1.3(9) ?
    B11 B14 B19 B18 . . . . -101.1(7) ?
    B15 B14 B19 B18 . . . . -139.1(7) ?
    B13 B14 B19 B18 . . . . -38.2(6) ?
    B17 B18 B19 B15 . . . . 64.4(9) ?
    B14 B18 B19 B15 . . . . -36.3(6) ?
    B13 B18 B19 B15 . . . . 2.0(9) ?
    B20 B18 B19 B15 . . . . 102.3(7) ?
    B17 B18 B19 B16 . . . . 0.1(9) ?
    B14 B18 B19 B16 . . . . -100.6(7) ?
    B13 B18 B19 B16 . . . . -62.3(9) ?
    B20 B18 B19 B16 . . . . 38.0(6) ?
    B17 B18 B19 B14 . . . . 100.7(7) ?
    B13 B18 B19 B14 . . . . 38.3(6) ?
    B20 B18 B19 B14 . . . . 138.6(7) ?
    B17 B18 B19 B20 . . . . -37.9(6) ?
    B14 B18 B19 B20 . . . . -138.6(7) ?
    B13 B18 B19 B20 . . . . -100.2(7) ?
    C4 B16 B20 C5 . . . . 36.8(5) ?
    B19 B16 B20 C5 . . . . 134.7(7) ?
    B15 B16 B20 C5 . . . . 98.3(7) ?
    C4 B16 B20 B17 . . . . 1.8(9) ?
    C5 B16 B20 B17 . . . . -35.1(6) ?
    B19 B16 B20 B17 . . . . 99.7(7) ?
    B15 B16 B20 B17 . . . . 63.2(8) ?
    C4 B16 B20 B19 . . . . -97.9(7) ?
    C5 B16 B20 B19 . . . . -134.7(7) ?
    B15 B16 B20 B19 . . . . -36.4(6) ?
    C4 B16 B20 B18 . . . . -59.7(8) ?
    C5 B16 B20 B18 . . . . -96.5(7) ?
    B19 B16 B20 B18 . . . . 38.3(7) ?
    B15 B16 B20 B18 . . . . 1.8(9) ?
    B13 B17 B20 C5 . . . . -97.4(7) ?
    B18 B17 B20 C5 . . . . -135.7(7) ?
    B12 B17 B20 C5 . . . . -33.6(6) ?
    C5 B17 B20 B16 . . . . 35.6(6) ?
    B13 B17 B20 B16 . . . . -61.8(9) ?
    B18 B17 B20 B16 . . . . -100.1(7) ?
    B12 B17 B20 B16 . . . . 2.0(9) ?
    C5 B17 B20 B19 . . . . 97.9(7) ?
    B13 B17 B20 B19 . . . . 0.5(9) ?
    B18 B17 B20 B19 . . . . -37.9(7) ?
    B12 B17 B20 B19 . . . . 64.3(8) ?
    C5 B17 B20 B18 . . . . 135.7(7) ?
    B13 B17 B20 B18 . . . . 38.4(7) ?
    B12 B17 B20 B18 . . . . 102.2(7) ?
    B15 B19 B20 C5 . . . . -1.6(10) ?
    B16 B19 B20 C5 . . . . -39.5(6) ?
    B14 B19 B20 C5 . . . . 61.6(8) ?
    B18 B19 B20 C5 . . . . 97.9(7) ?
    B15 B19 B20 B16 . . . . 37.8(7) ?
    B14 B19 B20 B16 . . . . 101.0(8) ?
    B18 B19 B20 B16 . . . . 137.3(7) ?
    B15 B19 B20 B17 . . . . -62.7(9) ?
    B16 B19 B20 B17 . . . . -100.5(7) ?
    B14 B19 B20 B17 . . . . 0.5(9) ?
    B18 B19 B20 B17 . . . . 36.8(6) ?
    B15 B19 B20 B18 . . . . -99.5(8) ?
    B16 B19 B20 B18 . . . . -137.3(7) ?
    B14 B19 B20 B18 . . . . -36.3(6) ?
    B17 B18 B20 C5 . . . . 37.8(6) ?
    B14 B18 B20 C5 . . . . -63.1(8) ?
    B13 B18 B20 C5 . . . . 1.0(9) ?
    B19 B18 B20 C5 . . . . -99.8(7) ?
    B17 B18 B20 B16 . . . . 100.0(7) ?
    B14 B18 B20 B16 . . . . -0.9(9) ?
    B13 B18 B20 B16 . . . . 63.2(9) ?
    B19 B18 B20 B16 . . . . -37.6(6) ?
    B14 B18 B20 B17 . . . . -100.9(7) ?
    B13 B18 B20 B17 . . . . -36.8(7) ?
    B19 B18 B20 B17 . . . . -137.6(7) ?
    B17 B18 B20 B19 . . . . 137.6(7) ?
    B14 B18 B20 B19 . . . . 36.8(7) ?
    B13 B18 B20 B19 . . . . 100.9(7) ?
    B2 B1 C1 C2 . . . . -38.4(6) ?
    B3 B1 C1 C2 . . . . 103.2(6) ?
    B5 B1 C1 C2 . . . . 0.4(8) ?
    B4 B1 C1 C2 . . . . 62.6(7) ?
    B2 B1 C1 B7 . . . . -105.0(7) ?
    B3 B1 C1 B7 . . . . 36.6(7) ?
    B5 B1 C1 B7 . . . . -66.2(8) ?
    B4 B1 C1 B7 . . . . -4.0(9) ?
    B3 B1 C1 B2 . . . . 141.6(6) ?
    B5 B1 C1 B2 . . . . 38.8(6) ?
    B4 B1 C1 B2 . . . . 101.0(6) ?
    B2 B1 C1 B3 . . . . -141.6(6) ?
    B5 B1 C1 B3 . . . . -102.8(7) ?
    B4 B1 C1 B3 . . . . -40.6(6) ?
    B2 B1 C1 Se1 . . . . 113.0(6) ?
    B3 B1 C1 Se1 . . . . -105.4(6) ?
    B5 B1 C1 Se1 . . . . 151.8(5) ?
    B4 B1 C1 Se1 . . . . -146.0(5) ?
    B8 B7 C1 C2 . . . . -98.7(7) ?
    B3 B7 C1 C2 . . . . -138.4(6) ?
    B10 B7 C1 C2 . . . . -35.7(6) ?
    C2 B7 C1 B1 . . . . 101.2(7) ?
    B8 B7 C1 B1 . . . . 2.6(9) ?
    B3 B7 C1 B1 . . . . -37.2(7) ?
    B10 B7 C1 B1 . . . . 65.5(8) ?
    C2 B7 C1 B2 . . . . 31.5(6) ?
    B8 B7 C1 B2 . . . . -67.2(8) ?
    B3 B7 C1 B2 . . . . -107.0(6) ?
    B10 B7 C1 B2 . . . . -4.3(8) ?
    C2 B7 C1 B3 . . . . 138.4(6) ?
    B8 B7 C1 B3 . . . . 39.8(6) ?
    B10 B7 C1 B3 . . . . 102.7(7) ?
    C2 B7 C1 Se1 . . . . -112.0(5) ?
    B8 B7 C1 Se1 . . . . 149.4(5) ?
    B3 B7 C1 Se1 . . . . 109.6(6) ?
    B10 B7 C1 Se1 . . . . -147.7(5) ?
    B5 B2 C1 C2 . . . . 97.6(6) ?
    B1 B2 C1 C2 . . . . 138.3(6) ?
    B6 B2 C1 C2 . . . . 35.6(5) ?
    C2 B2 C1 B1 . . . . -138.3(6) ?
    B5 B2 C1 B1 . . . . -40.7(6) ?
    B6 B2 C1 B1 . . . . -102.7(7) ?
    C2 B2 C1 B7 . . . . -31.5(6) ?
    B5 B2 C1 B7 . . . . 66.1(8) ?
    B1 B2 C1 B7 . . . . 106.8(7) ?
    B6 B2 C1 B7 . . . . 4.1(8) ?
    C2 B2 C1 B3 . . . . -100.5(6) ?
    B5 B2 C1 B3 . . . . -2.9(8) ?
    B1 B2 C1 B3 . . . . 37.9(6) ?
    B6 B2 C1 B3 . . . . -64.8(7) ?
    C2 B2 C1 Se1 . . . . 107.1(6) ?
    B5 B2 C1 Se1 . . . . -155.3(5) ?
    B1 B2 C1 Se1 . . . . -114.6(6) ?
    B6 B2 C1 Se1 . . . . 142.7(5) ?
    B8 B3 C1 C2 . . . . -1.4(8) ?
    B7 B3 C1 C2 . . . . 38.3(6) ?
    B1 B3 C1 C2 . . . . -103.9(6) ?
    B4 B3 C1 C2 . . . . -63.2(7) ?
    B8 B3 C1 B1 . . . . 102.5(7) ?
    B7 B3 C1 B1 . . . . 142.2(7) ?
    B4 B3 C1 B1 . . . . 40.7(6) ?
    B8 B3 C1 B7 . . . . -39.6(6) ?
    B1 B3 C1 B7 . . . . -142.2(7) ?
    B4 B3 C1 B7 . . . . -101.4(7) ?
    B8 B3 C1 B2 . . . . 64.9(7) ?
    B7 B3 C1 B2 . . . . 104.6(6) ?
    B1 B3 C1 B2 . . . . -37.6(6) ?
    B4 B3 C1 B2 . . . . 3.1(8) ?
    B8 B3 C1 Se1 . . . . -140.8(5) ?
    B7 B3 C1 Se1 . . . . -101.1(6) ?
    B1 B3 C1 Se1 . . . . 116.7(6) ?
    B4 B3 C1 Se1 . . . . 157.4(5) ?
    B9 B6 C2 C3 . . . . 152.4(7) ?
    B5 B6 C2 C3 . . . . -143.7(7) ?
    B10 B6 C2 C3 . . . . 113.6(8) ?
    B2 B6 C2 C3 . . . . -105.5(7) ?
    B9 B6 C2 B10 . . . . 38.8(6) ?
    B5 B6 C2 B10 . . . . 102.7(7) ?
    B2 B6 C2 B10 . . . . 140.9(7) ?
    B9 B6 C2 C1 . . . . -64.1(7) ?
    B5 B6 C2 C1 . . . . -0.2(8) ?
    B10 B6 C2 C1 . . . . -102.9(6) ?
    B2 B6 C2 C1 . . . . 38.1(6) ?
    B9 B6 C2 B2 . . . . -102.1(7) ?
    B5 B6 C2 B2 . . . . -38.2(6) ?
    B10 B6 C2 B2 . . . . -140.9(7) ?
    B9 B6 C2 B7 . . . . 1.3(8) ?
    B5 B6 C2 B7 . . . . 65.2(8) ?
    B10 B6 C2 B7 . . . . -37.5(6) ?
    B2 B6 C2 B7 . . . . 103.4(6) ?
    B9 B10 C2 C3 . . . . -149.8(7) ?
    B7 B10 C2 C3 . . . . 107.6(8) ?
    B8 B10 C2 C3 . . . . 146.5(7) ?
    B6 B10 C2 C3 . . . . -111.0(8) ?
    B9 B10 C2 B6 . . . . -38.8(6) ?
    B7 B10 C2 B6 . . . . -141.5(7) ?
    B8 B10 C2 B6 . . . . -102.5(7) ?
    B9 B10 C2 C1 . . . . 65.0(7) ?
    B7 B10 C2 C1 . . . . -37.7(6) ?
    B8 B10 C2 C1 . . . . 1.3(8) ?
    B6 B10 C2 C1 . . . . 103.8(6) ?
    B9 B10 C2 B2 . . . . -0.4(8) ?
    B7 B10 C2 B2 . . . . -103.1(7) ?
    B8 B10 C2 B2 . . . . -64.1(7) ?
    B6 B10 C2 B2 . . . . 38.4(6) ?
    B9 B10 C2 B7 . . . . 102.7(7) ?
    B8 B10 C2 B7 . . . . 39.0(6) ?
    B6 B10 C2 B7 . . . . 141.5(7) ?
    B1 C1 C2 C3 . . . . 144.5(7) ?
    B7 C1 C2 C3 . . . . -108.1(7) ?
    B2 C1 C2 C3 . . . . 105.1(7) ?
    B3 C1 C2 C3 . . . . -146.9(6) ?
    Se1 C1 C2 C3 . . . . -8.6(9) ?
    B1 C1 C2 B6 . . . . -0.2(8) ?
    B7 C1 C2 B6 . . . . 107.3(7) ?
    B2 C1 C2 B6 . . . . -39.5(6) ?
    B3 C1 C2 B6 . . . . 68.5(7) ?
    Se1 C1 C2 B6 . . . . -153.2(5) ?
    B1 C1 C2 B10 . . . . -68.6(7) ?
    B7 C1 C2 B10 . . . . 38.8(6) ?
    B2 C1 C2 B10 . . . . -107.9(6) ?
    B3 C1 C2 B10 . . . . 0.1(8) ?
    Se1 C1 C2 B10 . . . . 138.4(5) ?
    B1 C1 C2 B2 . . . . 39.3(6) ?
    B7 C1 C2 B2 . . . . 146.7(6) ?
    B3 C1 C2 B2 . . . . 107.9(6) ?
    Se1 C1 C2 B2 . . . . -113.7(5) ?
    B1 C1 C2 B7 . . . . -107.4(6) ?
    B2 C1 C2 B7 . . . . -146.7(6) ?
    B3 C1 C2 B7 . . . . -38.8(6) ?
    Se1 C1 C2 B7 . . . . 99.5(6) ?
    C1 B2 C2 C3 . . . . -108.8(7) ?
    B5 B2 C2 C3 . . . . 151.2(7) ?
    B1 B2 C2 C3 . . . . -144.8(7) ?
    B6 B2 C2 C3 . . . . 112.9(8) ?
    C1 B2 C2 B6 . . . . 138.3(6) ?
    B5 B2 C2 B6 . . . . 38.2(6) ?
    B1 B2 C2 B6 . . . . 102.3(7) ?
    C1 B2 C2 B10 . . . . 99.8(6) ?
    B5 B2 C2 B10 . . . . -0.3(8) ?
    B1 B2 C2 B10 . . . . 63.8(7) ?
    B6 B2 C2 B10 . . . . -38.5(6) ?
    B5 B2 C2 C1 . . . . -100.0(7) ?
    B1 B2 C2 C1 . . . . -36.0(5) ?
    B6 B2 C2 C1 . . . . -138.3(6) ?
    C1 B2 C2 B7 . . . . 30.8(5) ?
    B5 B2 C2 B7 . . . . -69.2(8) ?
    B1 B2 C2 B7 . . . . -5.2(8) ?
    B6 B2 C2 B7 . . . . -107.5(7) ?
    C1 B7 C2 C3 . . . . 107.6(7) ?
    B8 B7 C2 C3 . . . . -153.3(7) ?
    B3 B7 C2 C3 . . . . 144.3(7) ?
    B10 B7 C2 C3 . . . . -113.9(8) ?
    C1 B7 C2 B6 . . . . -100.6(6) ?
    B8 B7 C2 B6 . . . . -1.5(8) ?
    B3 B7 C2 B6 . . . . -63.8(7) ?
    B10 B7 C2 B6 . . . . 37.9(6) ?
    C1 B7 C2 B10 . . . . -138.4(6) ?
    B8 B7 C2 B10 . . . . -39.3(6) ?
    B3 B7 C2 B10 . . . . -101.7(7) ?
    B8 B7 C2 C1 . . . . 99.1(6) ?
    B3 B7 C2 C1 . . . . 36.7(5) ?
    B10 B7 C2 C1 . . . . 138.4(6) ?
    C1 B7 C2 B2 . . . . -30.9(6) ?
    B8 B7 C2 B2 . . . . 68.3(7) ?
    B3 B7 C2 B2 . . . . 5.9(8) ?
    B10 B7 C2 B2 . . . . 107.6(7) ?
    B19 B16 C4 C5 . . . . -99.1(7) ?
    B15 B16 C4 C5 . . . . -137.6(6) ?
    B20 B16 C4 C5 . . . . -36.0(6) ?
    C5 B16 C4 B15 . . . . 137.6(6) ?
    B19 B16 C4 B15 . . . . 38.5(6) ?
    B20 B16 C4 B15 . . . . 101.6(7) ?
    C5 B16 C4 B11 . . . . 100.4(7) ?
    B19 B16 C4 B11 . . . . 1.3(8) ?
    B15 B16 C4 B11 . . . . -37.2(7) ?
    B20 B16 C4 B11 . . . . 64.4(8) ?
    C5 B16 C4 B12 . . . . 30.8(6) ?
    B19 B16 C4 B12 . . . . -68.3(8) ?
    B15 B16 C4 B12 . . . . -106.8(7) ?
    B20 B16 C4 B12 . . . . -5.2(8) ?
    C5 B16 C4 Se3 . . . . -111.0(5) ?
    B19 B16 C4 Se3 . . . . 149.9(5) ?
    B15 B16 C4 Se3 . . . . 111.4(6) ?
    B20 B16 C4 Se3 . . . . -147.0(5) ?
    B19 B15 C4 C5 . . . . -0.5(8) ?
    B14 B15 C4 C5 . . . . -64.5(8) ?
    B16 B15 C4 C5 . . . . 39.1(6) ?
    B11 B15 C4 C5 . . . . -103.2(6) ?
    B19 B15 C4 B16 . . . . -39.6(6) ?
    B14 B15 C4 B16 . . . . -103.6(7) ?
    B11 B15 C4 B16 . . . . -142.4(7) ?
    B19 B15 C4 B11 . . . . 102.7(8) ?
    B14 B15 C4 B11 . . . . 38.8(6) ?
    B16 B15 C4 B11 . . . . 142.4(7) ?
    B19 B15 C4 B12 . . . . 65.8(8) ?
    B14 B15 C4 B12 . . . . 1.8(9) ?
    B16 B15 C4 B12 . . . . 105.4(7) ?
    B11 B15 C4 B12 . . . . -36.9(7) ?
    B19 B15 C4 Se3 . . . . -139.9(6) ?
    B14 B15 C4 Se3 . . . . 156.1(6) ?
    B16 B15 C4 Se3 . . . . -100.2(6) ?
    B11 B15 C4 Se3 . . . . 117.4(6) ?
    B14 B11 C4 C5 . . . . 64.9(7) ?
    B13 B11 C4 C5 . . . . 0.8(8) ?
    B12 B11 C4 C5 . . . . -38.4(6) ?
    B15 B11 C4 C5 . . . . 103.7(7) ?
    B14 B11 C4 B16 . . . . -1.9(9) ?
    B13 B11 C4 B16 . . . . -66.0(8) ?
    B12 B11 C4 B16 . . . . -105.2(7) ?
    B15 B11 C4 B16 . . . . 36.9(7) ?
    B14 B11 C4 B15 . . . . -38.8(6) ?
    B13 B11 C4 B15 . . . . -102.9(7) ?
    B12 B11 C4 B15 . . . . -142.1(7) ?
    B14 B11 C4 B12 . . . . 103.3(7) ?
    B13 B11 C4 B12 . . . . 39.2(6) ?
    B15 B11 C4 B12 . . . . 142.1(7) ?
    B14 B11 C4 Se3 . . . . -145.5(6) ?
    B13 B11 C4 Se3 . . . . 150.5(5) ?
    B12 B11 C4 Se3 . . . . 111.3(7) ?
    B15 B11 C4 Se3 . . . . -106.6(7) ?
    B13 B12 C4 C5 . . . . 99.0(6) ?
    B17 B12 C4 C5 . . . . 37.4(5) ?
    B11 B12 C4 C5 . . . . 138.1(6) ?
    C5 B12 C4 B16 . . . . -30.9(6) ?
    B13 B12 C4 B16 . . . . 68.1(8) ?
    B17 B12 C4 B16 . . . . 6.5(8) ?
    B11 B12 C4 B16 . . . . 107.2(7) ?
    C5 B12 C4 B15 . . . . -100.8(7) ?
    B13 B12 C4 B15 . . . . -1.8(8) ?
    B17 B12 C4 B15 . . . . -63.4(8) ?
    B11 B12 C4 B15 . . . . 37.3(7) ?
    C5 B12 C4 B11 . . . . -138.1(6) ?
    B13 B12 C4 B11 . . . . -39.1(6) ?
    B17 B12 C4 B11 . . . . -100.8(6) ?
    C5 B12 C4 Se3 . . . . 106.1(6) ?
    B13 B12 C4 Se3 . . . . -154.9(5) ?
    B17 B12 C4 Se3 . . . . 143.4(5) ?
    B11 B12 C4 Se3 . . . . -115.8(6) ?
    B16 B20 C5 C6 . . . . 106.6(8) ?
    B17 B20 C5 C6 . . . . -113.5(8) ?
    B19 B20 C5 C6 . . . . 145.8(7) ?
    B18 B20 C5 C6 . . . . -151.2(7) ?
    B16 B20 C5 C4 . . . . -37.9(6) ?
    B17 B20 C5 C4 . . . . 102.0(6) ?
    B19 B20 C5 C4 . . . . 1.3(8) ?
    B18 B20 C5 C4 . . . . 64.3(7) ?
    B16 B20 C5 B17 . . . . -139.9(7) ?
    B19 B20 C5 B17 . . . . -100.7(7) ?
    B18 B20 C5 B17 . . . . -37.8(6) ?
    B17 B20 C5 B16 . . . . 139.9(7) ?
    B19 B20 C5 B16 . . . . 39.2(6) ?
    B18 B20 C5 B16 . . . . 102.2(7) ?
    B16 B20 C5 B12 . . . . -103.6(7) ?
    B17 B20 C5 B12 . . . . 36.4(6) ?
    B19 B20 C5 B12 . . . . -64.3(8) ?
    B18 B20 C5 B12 . . . . -1.4(8) ?
    B16 C4 C5 C6 . . . . -105.9(7) ?
    B15 C4 C5 C6 . . . . -145.8(7) ?
    B11 C4 C5 C6 . . . . 145.7(7) ?
    B12 C4 C5 C6 . . . . 106.5(7) ?
    Se3 C4 C5 C6 . . . . -6.4(8) ?
    B16 C4 C5 B20 . . . . 39.3(6) ?
    B15 C4 C5 B20 . . . . -0.6(8) ?
    B11 C4 C5 B20 . . . . -69.0(7) ?
    B12 C4 C5 B20 . . . . -108.2(6) ?
    Se3 C4 C5 B20 . . . . 138.9(6) ?
    B16 C4 C5 B17 . . . . 107.5(6) ?
    B15 C4 C5 B17 . . . . 67.6(7) ?
    B11 C4 C5 B17 . . . . -0.9(8) ?
    B12 C4 C5 B17 . . . . -40.1(6) ?
    Se3 C4 C5 B17 . . . . -153.0(5) ?
    B15 C4 C5 B16 . . . . -39.9(6) ?
    B11 C4 C5 B16 . . . . -108.4(7) ?
    B12 C4 C5 B16 . . . . -147.6(6) ?
    Se3 C4 C5 B16 . . . . 99.5(6) ?
    B16 C4 C5 B12 . . . . 147.6(6) ?
    B15 C4 C5 B12 . . . . 107.7(7) ?
    B11 C4 C5 B12 . . . . 39.2(6) ?
    Se3 C4 C5 B12 . . . . -112.9(6) ?
    B13 B17 C5 C6 . . . . -144.7(7) ?
    B18 B17 C5 C6 . . . . 151.1(7) ?
    B12 B17 C5 C6 . . . . -105.9(8) ?
    B20 B17 C5 C6 . . . . 111.6(8) ?
    B13 B17 C5 B20 . . . . 103.7(7) ?
    B18 B17 C5 B20 . . . . 39.6(6) ?
    B12 B17 C5 B20 . . . . 142.5(7) ?
    B13 B17 C5 C4 . . . . 0.6(8) ?
    B18 B17 C5 C4 . . . . -63.6(7) ?
    B12 B17 C5 C4 . . . . 39.4(5) ?
    B20 B17 C5 C4 . . . . -103.1(6) ?
    B13 B17 C5 B16 . . . . 64.9(8) ?
    B18 B17 C5 B16 . . . . 0.7(8) ?
    B12 B17 C5 B16 . . . . 103.7(6) ?
    B20 B17 C5 B16 . . . . -38.8(6) ?
    B13 B17 C5 B12 . . . . -38.8(6) ?
    B18 B17 C5 B12 . . . . -102.9(7) ?
    B20 B17 C5 B12 . . . . -142.5(7) ?
    C4 B16 C5 C6 . . . . 109.4(7) ?
    B19 B16 C5 C6 . . . . -152.7(7) ?
    B15 B16 C5 C6 . . . . 146.3(7) ?
    B20 B16 C5 C6 . . . . -112.8(8) ?
    C4 B16 C5 B20 . . . . -137.8(6) ?
    B19 B16 C5 B20 . . . . -39.9(6) ?
    B15 B16 C5 B20 . . . . -100.9(7) ?
    B19 B16 C5 C4 . . . . 97.9(7) ?
    B15 B16 C5 C4 . . . . 36.9(6) ?
    B20 B16 C5 C4 . . . . 137.8(6) ?
    C4 B16 C5 B17 . . . . -98.5(6) ?
    B19 B16 C5 B17 . . . . -0.6(9) ?
    B15 B16 C5 B17 . . . . -61.7(8) ?
    B20 B16 C5 B17 . . . . 39.3(7) ?
    C4 B16 C5 B12 . . . . -30.3(6) ?
    B19 B16 C5 B12 . . . . 67.6(8) ?
    B15 B16 C5 B12 . . . . 6.6(8) ?
    B20 B16 C5 B12 . . . . 107.5(7) ?
    C4 B12 C5 C6 . . . . -109.6(7) ?
    B13 B12 C5 C6 . . . . 152.2(7) ?
    B17 B12 C5 C6 . . . . 114.0(7) ?
    B11 B12 C5 C6 . . . . -145.8(7) ?
    C4 B12 C5 B20 . . . . 99.3(6) ?
    B13 B12 C5 B20 . . . . 1.1(8) ?
    B17 B12 C5 B20 . . . . -37.1(6) ?
    B11 B12 C5 B20 . . . . 63.1(8) ?
    B13 B12 C5 C4 . . . . -98.2(6) ?
    B17 B12 C5 C4 . . . . -136.4(6) ?
    B11 B12 C5 C4 . . . . -36.2(5) ?
    C4 B12 C5 B17 . . . . 136.4(6) ?
    B13 B12 C5 B17 . . . . 38.2(6) ?
    B11 B12 C5 B17 . . . . 100.2(7) ?
    C4 B12 C5 B16 . . . . 30.0(6) ?
    B13 B12 C5 B16 . . . . -68.2(7) ?
    B17 B12 C5 B16 . . . . -106.4(7) ?
    B11 B12 C5 B16 . . . . -6.2(8) ?
    C2 C1 Se1 Se2 . . . . 106.1(5) ?
    B1 C1 Se1 Se2 . . . . -43.2(6) ?
    B7 C1 Se1 Se2 . . . . 173.6(4) ?
    B2 C1 Se1 Se2 . . . . 34.2(6) ?
    B3 C1 Se1 Se2 . . . . -117.9(4) ?
    C1 Se1 Se2 Se3 . . . . -95.3(2) ?
    C5 C4 Se3 Se2 . . . . 104.6(5) ?
    B16 C4 Se3 Se2 . . . . 171.9(4) ?
    B15 C4 Se3 Se2 . . . . -118.8(5) ?
    B11 C4 Se3 Se2 . . . . -43.1(6) ?
    B12 C4 Se3 Se2 . . . . 33.7(6) ?
    Se1 Se2 Se3 C4 . . . . -84.8(2) ?
_iucr_refine_instructions_details
;
TITL 119alb in Pna2(1)
CELL 0.71073  18.9471  11.2734  10.8533  90.000  90.000  90.000
ZERR    4.00   0.0021   0.0013   0.0012   0.000   0.000   0.000
LATT -1
SYMM -X, -Y, 0.5+Z
SYMM 0.5+X, 0.5-Y, Z
SYMM 0.5-X, 0.5+Y, 0.5+Z
SFAC C  H  B  Se
UNIT 24 104 80 12
OMIT   0.00  50.01
L.S. 10
ACTA
bond $H
FMAP 2
PLAN 50
size 0.4 0.3 0.2
conf
WGHT  0.049700  0.000000
FVAR  0.088750
TEMP 24
MOLE 1
B1     3   0.815223 -0.344365  0.124841 11.000000  0.050130  0.046890 =
           0.050220  0.003690  0.003040  0.013950
AFIX 153
H1     2   0.866952 -0.377048  0.093787 11.000000 -1.200000
AFIX 0
B2     3   0.805837 -0.250862  0.254070 11.000000  0.036780  0.061240 =
           0.028350  0.004780 -0.002810  0.006860
AFIX 153
H2     2   0.852036 -0.220636  0.306814 11.000000 -1.200000
AFIX 0
B3     3   0.747413 -0.307208  0.016622 11.000000  0.056760  0.041780 =
           0.037780 -0.012100 -0.009350  0.004390
AFIX 153
H3     2   0.755363 -0.315767 -0.083381 11.000000 -1.200000
AFIX 0
B4     3   0.735928 -0.432825  0.116360 11.000000  0.070600  0.041020 =
           0.056390 -0.010580  0.002710  0.000160
AFIX 153
H4     2   0.735924 -0.524619  0.081995 11.000000 -1.200000
AFIX 0
B5     3   0.773535 -0.394461  0.263474 11.000000  0.074810  0.034400 =
           0.050200  0.007830  0.008530  0.004080
AFIX 153
H5     2   0.798679 -0.460665  0.323611 11.000000 -1.200000
AFIX 0
B6     3   0.722818 -0.279697  0.324256 11.000000  0.038940  0.071800 =
           0.042080  0.008010  0.005010  0.001800
AFIX 153
H6     2   0.714476 -0.270217  0.424072 11.000000 -1.200000
AFIX 0
B7     3   0.699265 -0.189733  0.082041 11.000000  0.036460  0.043800 =
           0.050430  0.002580 -0.009750  0.003530
AFIX 153
H7     2   0.676615 -0.119090  0.024383 11.000000 -1.200000
AFIX 0
B8     3   0.665844 -0.334089  0.085830 11.000000  0.052590  0.042010 =
           0.058270  0.013500 -0.011610 -0.016840
AFIX 153
H8     2   0.620269 -0.360798  0.029506 11.000000 -1.200000
AFIX 0
B9     3   0.680748 -0.388980  0.237920 11.000000  0.062180  0.031100 =
           0.061930  0.001350  0.006280 -0.011830
AFIX 153
H9     2   0.644520 -0.452581  0.281599 11.000000 -1.200000
AFIX 0
B10    3   0.656722 -0.241611  0.215995 11.000000  0.048060  0.056450 =
           0.045280  0.009040 -0.005850  0.000050
AFIX 153
H10    2   0.605005 -0.206993  0.244770 11.000000 -1.200000
AFIX 0
B11    3   1.050210  0.186827  0.063676 11.000000  0.036190  0.058950 =
           0.062300 -0.007640  0.010020  0.005190
AFIX 153
H11    2   1.078016  0.112605  0.019266 11.000000 -1.200000
AFIX 0
B12    3   0.958907  0.211498  0.039457 11.000000  0.049490  0.034680 =
           0.036040  0.003150 -0.003550 -0.002340
AFIX 153
H12    2   0.926349  0.152752 -0.018147 11.000000 -1.200000
AFIX 0
B13    3   1.021381  0.309555 -0.020725 11.000000  0.045170  0.057290 =
           0.058080 -0.000810  0.003010 -0.002470
AFIX 153
H13    2   1.030288  0.316226 -0.120636 11.000000 -1.200000
AFIX 0
B14    3   1.090875  0.323208  0.090092 11.000000  0.041140  0.060510 =
           0.064760  0.004890  0.007050 -0.012710
AFIX 153
H14    2   1.145783  0.339815  0.062046 11.000000 -1.200000
AFIX 0
B15    3   1.070982  0.233844  0.216845 11.000000  0.029920  0.065140 =
           0.061060 -0.006400 -0.012840 -0.007030
AFIX 153
H15    2   1.112334  0.190603  0.272013 11.000000 -1.200000
AFIX 0
B16    3   0.991842  0.285138  0.284788 11.000000  0.045600  0.058280 =
           0.052760  0.000740 -0.007350 -0.003860
AFIX 153
H16    2   0.980386  0.273492  0.383408 11.000000 -1.200000
AFIX 0
B17    3   0.945539  0.365662  0.047946 11.000000  0.061740  0.039300 =
           0.050080  0.005190  0.004370  0.005930
AFIX 153
H17    2   0.904640  0.409936 -0.007366 11.000000 -1.200000
AFIX 0
B18    3   1.026160  0.434742  0.078339 11.000000  0.065180  0.047830 =
           0.063000  0.001250  0.002930 -0.016120
AFIX 153
H18    2   1.038770  0.523733  0.043078 11.000000 -1.200000
AFIX 0
B19    3   1.055645  0.384287  0.228133 11.000000  0.063970  0.050760 =
           0.062280 -0.007590 -0.012090 -0.018980
AFIX 153
H19    2   1.086981  0.440399  0.290443 11.000000 -1.200000
AFIX 0
B20    3   0.964094  0.411985  0.201678 11.000000  0.060210  0.039940 =
           0.057090 -0.007990 -0.006700  0.011640
AFIX 153
H20    2   0.935678  0.485151  0.246795 11.000000 -1.200000
AFIX 0
C1     1   0.786847 -0.203690  0.109417 11.000000  0.036590  0.036220 =
           0.033050 -0.003380 -0.002600  0.002150
C2     1   0.732954 -0.165912  0.226125 11.000000  0.039050  0.046820 =
           0.036100 -0.004820  0.004160  0.004650
C3     1   0.736250 -0.040355  0.273067 11.000000  0.080710  0.044130 =
           0.056580 -0.019410 -0.001600  0.006560
AFIX 137
H3A    2   0.780914 -0.027141  0.312510 11.000000 -1.500000
H3B    2   0.698878 -0.027568  0.331298 11.000000 -1.500000
H3C    2   0.731060  0.013699  0.205323 11.000000 -1.500000
AFIX 0
C4     1   0.991583  0.172868  0.181208 11.000000  0.036690  0.031970 =
           0.042630  0.006010 -0.005270  0.000780
C5     1   0.928567  0.278552  0.171487 11.000000  0.038770  0.043370 =
           0.032400  0.003320  0.004600  0.003540
C6     1   0.853470  0.248713  0.212097 11.000000  0.050110  0.065490 =
           0.062590  0.010710  0.013570  0.003460
AFIX 137
H6A    2   0.849253  0.164604  0.223804 11.000000 -1.500000
H6B    2   0.820744  0.274065  0.149916 11.000000 -1.500000
H6C    2   0.843204  0.288711  0.288100 11.000000 -1.500000
AFIX 0
Se1    4   0.839646 -0.080614  0.027427 11.000000  0.056290  0.045880 =
           0.043390  0.008840  0.002870 -0.006190
Se2    4   0.953868 -0.106164  0.097020 11.000000  0.045710  0.042310 =
           0.074950 -0.004700  0.013570  0.001420
Se3    4   0.966380  0.023220  0.260850 11.000000  0.062150  0.047170 =
           0.049100  0.011060 -0.005510 -0.004180
Q1     1   0.959600 -0.040800  0.185300 11.000000  0.050000      0.61
Q2     1   0.806000 -0.143500  0.070800 11.000000  0.050000      0.57
Q3     1   0.965100 -0.038300  0.335300 11.000000  0.050000      0.46
Q4     1   0.975400  0.100100  0.191900 11.000000  0.050000      0.44
Q5     1   0.925900  0.081600  0.241100 11.000000  0.050000      0.43
Q6     1   0.948500 -0.154200  0.179300 11.000000  0.050000      0.42
Q7     1   0.907100 -0.063700  0.063400 11.000000  0.050000      0.41
Q8     1   0.818300 -0.017000  0.082100 11.000000  0.050000      0.39
Q9     1   0.960600  0.275600  0.243000 11.000000  0.050000      0.37
Q10    1   0.987700 -0.033100  0.076500 11.000000  0.050000      0.34
Q11    1   0.843800 -0.137000 -0.061500 11.000000  0.050000      0.33
Q12    1   0.992600  0.344800  0.240000 11.000000  0.050000      0.33
Q13    1   0.759600 -0.230000  0.285700 11.000000  0.050000      0.33
Q14    1   1.064000  0.085600  0.058400 11.000000  0.050000      0.33
Q15    1   0.764500 -0.349200  0.063300 11.000000  0.050000      0.33
Q16    1   1.035100  0.289400  0.257400 11.000000  0.050000      0.32
Q17    1   0.707000 -0.357000  0.081400 11.000000  0.050000      0.32
Q18    1   1.026100  0.060500  0.281200 11.000000  0.050000      0.31
Q19    1   0.948200  0.104600  0.323900 11.000000  0.050000      0.31
Q20    1   1.011800  0.210400  0.020200 11.000000  0.050000      0.31
Q21    1   0.851800 -0.003800  0.088500 11.000000  0.050000      0.31
Q22    1   0.784200 -0.438400  0.094000 11.000000  0.050000      0.31
Q23    1   0.844700 -0.060100 -0.062300 11.000000  0.050000      0.30
Q24    1   0.770500 -0.444400  0.237300 11.000000  0.050000      0.30
Q25    1   0.866600 -0.152400  0.039400 11.000000  0.050000      0.30
Q26    1   0.699600 -0.224100  0.258100 11.000000  0.050000      0.30
Q27    1   0.705700 -0.097200  0.040500 11.000000  0.050000      0.29
Q28    1   0.727100 -0.245900  0.078400 11.000000  0.050000      0.29
Q29    1   0.806600 -0.161200  0.185100 11.000000  0.050000      0.29
Q30    1   0.959400  0.336800  0.138700 11.000000  0.050000      0.29
Q31    1   0.963600 -0.180300  0.035700 11.000000  0.050000      0.29
Q32    1   0.984300  0.108300  0.326400 11.000000  0.050000      0.29
Q33    1   0.830500  0.204100  0.137200 11.000000  0.050000      0.28
Q34    1   0.947600 -0.165800  0.013600 11.000000  0.050000      0.28
Q35    1   0.789100 -0.322100  0.224300 11.000000  0.050000      0.28
Q36    1   0.716200 -0.429300  0.206500 11.000000  0.050000      0.27
Q37    1   1.012100  0.260400  0.059600 11.000000  0.050000      0.27
Q38    1   1.039600  0.321600  0.184200 11.000000  0.050000      0.27
Q39    1   0.749700 -0.177500  0.133100 11.000000  0.050000      0.27
Q40    1   1.027800  0.432000  0.198300 11.000000  0.050000      0.26
Q41    1   0.772000 -0.240700  0.038000 11.000000  0.050000      0.26
Q42    1   0.921300  0.298500  0.083500 11.000000  0.050000      0.26
Q43    1   1.093100  0.316000  0.217500 11.000000  0.050000      0.26
Q44    1   0.851200  0.194200  0.280000 11.000000  0.050000      0.26
Q45    1   0.991100  0.334400  0.029600 11.000000  0.050000      0.25
Q46    1   0.803900 -0.277400  0.182800 11.000000  0.050000      0.25
Q47    1   1.101300  0.380800  0.021300 11.000000  0.050000      0.25
Q48    1   0.574300 -0.417500  0.320900 11.000000  0.050000      0.25
Q49    1   0.791600 -0.001200  0.257800 11.000000  0.050000      0.25
Q50    1   1.004100  0.570700  0.086600 11.000000  0.050000      0.25
HKLF 4
END
;
data_global
_journal_date_recd_electronic     2011-06-07
_journal_date_accepted     2011-06-29
_journal_name_full     'Acta Crystallographica, Section E'
_journal_year     2011
_journal_volume     67
_journal_issue      8
_journal_page_first     o1908
_journal_page_last     o1908
_journal_paper_category     QO
_journal_coeditor_code     PK2331
_publ_contact_author_name     'Albert Soran'
_publ_contact_author_address
;
Universitatea Babes-Bolyai, Facultatea de Chimie si Inginerie Chimica, 11 Arany
Janos, 400028 Cluj-Napoca, Romania
;
_publ_contact_author_email     'asoran@chem.ubbcluj.ro'
_publ_contact_author_fax     '40264590818'
_publ_contact_author_phone     '+40264593833'
_publ_section_title
;
Bis(8-methyl-2,8-dicarba-<i>closo</i>-dodecaboran-2-yl) triselenide
;
loop_
    _publ_author_name
    _publ_author_footnote
    _publ_author_address
    'Ilie, Adriana' .
;
Universitatea Babes-Bolyai, Facultatea de Chimie si Inginerie Chimica
Arany Janos No 11, 400028 Cluj-Napoca, Romania
Inorganic Chemistry Department ICMA, University of Zaragoza-CSIC
12 Pedro Cerbuna
50009 Zaragoza, Spain
;
    'Soran, Albert' .
;
Universitatea Babes-Bolyai, Facultatea de Chimie si Inginerie Chimica
Arany Janos No 11, 400028 Cluj-Napoca, Romania
;
    'Laguna, Antonio' .
;
Inorganic Chemistry Department ICMA, University of Zaragoza-CSIC
12 Pedro Cerbuna
50009 Zaragoza, Spain
;
    'Silvestru, Cristian' .
;
Universitatea Babes-Bolyai, Facultatea de Chimie si Inginerie Chimica
Arany Janos No 11, 400028 Cluj-Napoca, Romania
;
