# Supplementary material for: Bis(8-methyl-2,8-dicarba-closo-dodeca­boran-2-yl) tris­elenide
Source: Acta Crystallogr Sect E Struct Rep Online. 2011 Jul 6;67(Pt 8):o1908. doi: 10.1107/S1600536811025712 (PMC3212301; doi:10.1107/S1600536811025712)
Supplement: Supplementary file 2 [file e-67-o1908-Isup2.hkl]

# 
# h,k,l, Fc-squared, Fo-squared, sigma(Fo-squared) and status flag 
# 
data_I
_shelx_title ' 119alb in Pna2(1)' 
_shelx_refln_list_code          4 
_shelx_F_calc_maximum      325.67 
_exptl_crystal_F_000      1056.00 
_reflns_d_resolution_high  0.8408 
 
loop_ 
 _symmetry_equiv_pos_as_xyz 
 'x, y, z' 
 '-x, -y, z+1/2' 
 'x+1/2, -y+1/2, z' 
 '-x+1/2, y+1/2, z+1/2' 
 
_cell_length_a    18.9471 
_cell_length_b    11.2734 
_cell_length_c    10.8533 
_cell_angle_alpha  90.000 
_cell_angle_beta   90.000 
_cell_angle_gamma  90.000 
 
_shelx_F_squared_multiplier     1.000 
 
loop_ 
 _refln_index_h 
 _refln_index_k 
 _refln_index_l 
 _refln_F_squared_calc 
 _refln_F_squared_meas 
 _refln_F_squared_sigma 
 _refln_observed_status 
   0   0 -12     2287.57     2345.94    295.78 o 
   2   0 -12      329.95      308.98     93.54 o 
   4   0 -12      313.16      199.88    151.06 o 
   6   0 -12      400.60      470.94    106.10 o 
   8   0 -12       81.06       76.07    121.23 o 
   1   1 -12     1166.46     1127.05    101.86 o 
   2   1 -12      160.78      211.67     61.38 o 
   3   1 -12      481.00      575.35     77.41 o 
   4   1 -12      277.73      233.18     63.08 o 
   5   1 -12      207.30      254.87     64.28 o 
   6   1 -12       11.63      161.27     59.01 o 
   7   1 -12      116.42      137.02     57.43 o 
   8   1 -12       23.42       53.75     57.28 o 
   0   2 -12      669.54      668.41    122.07 o 
   1   2 -12      215.85      315.58     63.80 o 
   2   2 -12      520.65      484.98     90.15 o 
   3   2 -12       60.02       75.04     54.88 o 
   4   2 -12      144.65      111.52     58.84 o 
   5   2 -12      264.03      290.74     65.77 o 
   6   2 -12      104.12      123.40     54.89 o 
   7   2 -12      319.42      294.86     71.30 o 
   1   3 -12       94.15       76.29     53.67 o 
   2   3 -12      331.77      214.93     60.38 o 
   3   3 -12      173.62      228.57     62.21 o 
   4   3 -12      265.46      199.21     63.16 o 
   5   3 -12        7.53      151.04     65.60 o 
   6   3 -12       64.66       38.88     54.01 o 
   0   4 -12      112.04      155.05     98.38 o 
   1   4 -12      267.80      273.94     64.29 o 
   2   4 -12       43.17       85.53     66.15 o 
   3   4 -12       27.20       57.96     55.48 o 
   4   4 -12      147.46      230.55     66.41 o 
   2   0 -11      556.44      652.69    105.74 o 
   4   0 -11     1707.23     1601.70    174.09 o 
   6   0 -11     1175.54     1284.04    157.10 o 
   8   0 -11      391.66      636.71    119.28 o 
  10   0 -11      355.87      313.39     96.15 o 
   0   1 -11      477.18      405.35     89.76 o 
   1   1 -11      295.97      238.73     56.23 o 
   2   1 -11       22.40       77.19     63.03 o 
   3   1 -11      315.43      373.03     64.49 o 
   4   1 -11        5.68       75.08     48.40 o 
   5   1 -11     2098.03     2112.59    141.93 o 
   6   1 -11       94.30      127.95     56.02 o 
   7   1 -11      392.65      398.35     69.31 o 
   8   1 -11      137.05      183.31     86.67 o 
   9   1 -11      167.61      170.50     62.51 o 
  10   1 -11      292.24      389.59     73.87 o 
  11   1 -11      663.84      900.08    101.70 o 
   1   2 -11      441.88      365.64     64.61 o 
   2   2 -11       34.19        0.00     42.23 o 
   3   2 -11      250.15      331.32     62.85 o 
   4   2 -11      755.47      644.07     77.19 o 
   5   2 -11      155.15      253.53     60.39 o 
   6   2 -11      563.27      659.01     82.41 o 
   7   2 -11      204.42      265.07     62.50 o 
   8   2 -11      190.18      194.42     62.48 o 
   9   2 -11      249.05      459.33     75.35 o 
  10   2 -11      654.55      840.57     97.18 o 
  11   2 -11       88.71       73.13     71.09 o 
   0   3 -11     1424.44     1448.34    158.39 o 
   1   3 -11       22.50       63.66     46.16 o 
   2   3 -11       29.21        0.00     44.58 o 
   3   3 -11      163.48      255.26     65.81 o 
   4   3 -11       70.73      159.72     56.70 o 
   5   3 -11      414.17      375.19     66.71 o 
   6   3 -11      906.83      892.19     93.55 o 
   7   3 -11      295.97      348.15     67.30 o 
   8   3 -11       33.69      165.04     60.75 o 
   9   3 -11      302.65      323.54     67.69 o 
  10   3 -11      239.15      250.94     68.67 o 
   1   4 -11      603.69      585.37     72.55 o 
   2   4 -11      490.44      474.85     68.82 o 
   3   4 -11      172.72      234.79     57.81 o 
   4   4 -11       27.74        0.00     47.34 o 
   5   4 -11       96.14      208.71     61.22 o 
   6   4 -11      255.61      268.20     65.54 o 
   7   4 -11      228.74      157.15     55.60 o 
   8   4 -11      714.88      788.01     89.93 o 
   9   4 -11      408.88      316.09     67.87 o 
   0   5 -11      534.02      597.38    110.40 o 
   1   5 -11      390.36      358.81     64.41 o 
   2   5 -11      136.43      217.38     57.21 o 
   3   5 -11      116.71       87.04     52.84 o 
   4   5 -11       10.36       41.27     49.09 o 
   5   5 -11       66.65      128.17     53.23 o 
   6   5 -11      186.14      150.91     55.80 o 
   7   5 -11      523.21      666.39     80.60 o 
   8   5 -11       51.84      189.79     60.88 o 
   1   6 -11      163.37      258.55     58.45 o 
   2   6 -11      369.33      365.00     68.01 o 
   3   6 -11       17.40       14.45     51.63 o 
   4   6 -11       21.90       48.22     50.21 o 
   5   6 -11      140.51      257.22     58.39 o 
   6   6 -11       40.75      175.95     71.38 o 
   0   7 -11      689.69      609.34    154.87 o 
   0   0 -10      237.80      385.91    118.06 o 
   2   0 -10     3067.39     3259.24    238.32 o 
   4   0 -10     1225.01     1269.31    142.04 o 
   6   0 -10      619.43      568.64    103.38 o 
   8   0 -10        9.22        0.00     59.06 o 
  10   0 -10      320.11      387.32    101.93 o 
  12   0 -10      731.45      748.42    131.89 o 
  14   0 -10       73.84       88.84     81.98 o 
   1   1 -10      210.51      309.62     57.11 o 
   2   1 -10      232.17      198.53     51.73 o 
   3   1 -10     2191.16     2043.02    127.91 o 
   4   1 -10      584.64      499.68     69.64 o 
   5   1 -10      138.53       60.93     46.94 o 
   6   1 -10      238.61      388.72     77.77 o 
   7   1 -10      535.65      641.36     80.99 o 
   8   1 -10      174.89      116.64     54.60 o 
   9   1 -10       34.57       49.16     57.63 o 
  10   1 -10      238.97      172.75     59.58 o 
  11   1 -10      131.13      135.57     62.76 o 
  12   1 -10       20.88       63.91     60.12 o 
  13   1 -10      614.38      891.87     99.15 o 
  14   1 -10       49.45       14.84     60.37 o 
   0   2 -10      812.01      690.39    104.92 o 
   1   2 -10      494.63      500.84     67.85 o 
   2   2 -10      311.82      334.65     57.58 o 
   3   2 -10      176.98      141.58     50.05 o 
   4   2 -10      623.50      664.61     87.97 o 
   5   2 -10     1211.48     1212.73    100.78 o 
   6   2 -10      468.92      430.30     65.40 o 
   7   2 -10      886.74      789.20     85.17 o 
   8   2 -10       56.46       63.53     51.21 o 
   9   2 -10      371.02      434.84     72.56 o 
  10   2 -10       86.39       44.29     53.49 o 
  11   2 -10      143.54      225.16     64.67 o 
  12   2 -10      423.93      322.87     74.11 o 
  13   2 -10      272.08      323.60     80.99 o 
   1   3 -10     1125.42     1084.15     92.91 o 
   2   3 -10     1117.26     1258.39    120.38 o 
   3   3 -10      495.68      576.28     68.85 o 
   4   3 -10      892.63      955.68     90.16 o 
   5   3 -10      215.42      244.00     56.60 o 
   6   3 -10      489.50      512.17     69.03 o 
   7   3 -10        9.79       43.90     52.95 o 
   8   3 -10     1661.12     1707.54    123.35 o 
   9   3 -10      120.91      105.72     56.39 o 
  10   3 -10       23.54       97.71     53.92 o 
  11   3 -10      297.44      278.78     66.27 o 
  12   3 -10       40.69      127.92     56.80 o 
  13   3 -10      158.95       71.09     65.98 o 
   0   4 -10     1777.92     1842.37    174.11 o 
   1   4 -10      579.12      603.11     94.03 o 
   2   4 -10     1016.01      853.38    106.55 o 
   3   4 -10      309.08      232.55     53.83 o 
   4   4 -10      379.06      430.37     63.08 o 
   5   4 -10      645.27      605.80     75.74 o 
   6   4 -10      214.19      294.02     86.67 o 
   7   4 -10      925.49      947.15     92.48 o 
   8   4 -10      149.85      196.31     59.19 o 
   9   4 -10      277.10      317.35     64.88 o 
  10   4 -10      267.14      310.39     71.05 o 
  11   4 -10      123.21      194.80     63.49 o 
  12   4 -10      390.39      408.20     77.97 o 
   1   5 -10     1286.68     1139.37     93.56 o 
   2   5 -10      287.45      297.14     64.93 o 
   3   5 -10     1278.86     1189.98    113.99 o 
   4   5 -10      154.58      119.45     59.92 o 
   5   5 -10      203.54      185.85     55.53 o 
   6   5 -10      117.16      208.31     60.25 o 
   7   5 -10      631.35      623.83     77.73 o 
   8   5 -10      210.58      205.15     62.40 o 
   9   5 -10      468.50      494.99     94.36 o 
  10   5 -10       81.50       64.77     57.37 o 
  11   5 -10      335.37      328.19     71.86 o 
   0   6 -10     1405.71     1468.14    153.30 o 
   1   6 -10       26.70      103.53     47.51 o 
   2   6 -10      644.89      709.42     76.22 o 
   3   6 -10      227.75      333.26     84.29 o 
   4   6 -10      449.32      522.57     72.19 o 
   5   6 -10       30.23       81.18     47.66 o 
   6   6 -10      906.49      797.85     83.02 o 
   7   6 -10      342.68      513.55     86.91 o 
   8   6 -10       19.13       20.12     58.90 o 
   9   6 -10       20.55      113.01     66.55 o 
  10   6 -10      457.30      367.96    114.19 o 
   1   7 -10      505.41      580.59     98.82 o 
   2   7 -10       15.34        0.00     83.78 o 
   3   7 -10      352.82      442.51     92.44 o 
   4   7 -10       53.18      120.43     73.56 o 
   5   7 -10      232.08      273.47    126.94 o 
   6   7 -10      240.24      249.70     92.44 o 
   7   7 -10       32.78      160.01    166.93 o 
   8   7 -10       20.17       82.37     78.75 o 
   2   0  -9     2596.82     2441.39    262.14 o 
   4   0  -9     1293.74     1188.94    132.02 o 
   6   0  -9      269.18      285.82     74.44 o 
   8   0  -9     2115.11     2124.27    194.97 o 
  10   0  -9       16.99       27.18     68.06 o 
  12   0  -9      188.10      152.78     90.55 o 
  14   0  -9     1135.80     1508.98    180.65 o 
  16   0  -9       34.83      126.37    142.18 o 
   0   1  -9     2400.89     2013.28    231.04 o 
   1   1  -9      812.04      870.41     75.63 o 
   2   1  -9      497.87      548.37     61.32 o 
   3   1  -9      181.87      224.86     67.06 o 
   4   1  -9      556.25      434.18    109.57 o 
   5   1  -9      587.41      572.15     65.75 o 
   6   1  -9      366.22      365.40     57.50 o 
   7   1  -9     1406.15     1466.72    105.82 o 
   8   1  -9      151.34       84.18     46.51 o 
   9   1  -9      951.96      830.95     86.42 o 
  10   1  -9      168.51      176.60     55.02 o 
  11   1  -9       92.75       99.16     51.23 o 
  12   1  -9      768.51      900.20    103.16 o 
  13   1  -9      544.98      441.73     78.65 o 
  14   1  -9       48.87      133.66     61.50 o 
  15   1  -9      285.70      409.96     82.07 o 
  16   1  -9       26.09       87.14     73.42 o 
   1   2  -9     1158.37     1202.68    141.86 o 
   2   2  -9      461.83      427.71     57.44 o 
   3   2  -9     3042.30     2801.18    149.56 o 
   4   2  -9       52.49       86.71     41.41 o 
   5   2  -9      231.04      195.49     53.68 o 
   6   2  -9       90.64      145.71     45.75 o 
   7   2  -9      937.81     1095.11     91.86 o 
   8   2  -9     1714.46     1661.57    133.45 o 
   9   2  -9      185.64      151.18     52.43 o 
  10   2  -9      239.31      254.50     63.40 o 
  11   2  -9      724.45      761.17    122.98 o 
  12   2  -9       39.19      110.68     56.43 o 
  13   2  -9      876.07     1108.86    108.09 o 
  14   2  -9      456.56      551.17     84.83 o 
  15   2  -9      186.33      292.03     74.89 o 
   0   3  -9      439.72      491.17     85.69 o 
   1   3  -9      547.58      523.84     60.98 o 
   2   3  -9     2346.74     2463.76    136.23 o 
   3   3  -9      591.69      543.83     65.38 o 
   4   3  -9     1082.53      988.04     84.65 o 
   5   3  -9     1744.58     1721.20    116.90 o 
   6   3  -9     1411.70     1499.27    107.46 o 
   7   3  -9     1201.90     1157.05     97.54 o 
   8   3  -9      163.03      127.04     49.06 o 
   9   3  -9      606.39      602.82     74.59 o 
  10   3  -9      218.15      235.00     59.22 o 
  11   3  -9      233.96      324.47     67.67 o 
  12   3  -9     1098.90     1111.52    103.11 o 
  13   3  -9       85.51       37.54     57.69 o 
  14   3  -9      307.11      382.75     75.09 o 
  15   3  -9       12.36      142.65     69.28 o 
   1   4  -9      369.88      312.44     52.41 o 
   2   4  -9      413.83      433.99     59.71 o 
   3   4  -9     3032.74     3056.15    154.21 o 
   4   4  -9     2270.69     2188.53    130.83 o 
   5   4  -9       40.23       64.83     44.20 o 
   6   4  -9     2466.92     2445.63    142.92 o 
   7   4  -9      501.84      540.27     70.40 o 
   8   4  -9      929.58      981.64     89.60 o 
   9   4  -9      353.07      363.81     66.75 o 
  10   4  -9      473.01      548.11     87.40 o 
  11   4  -9      323.19      394.72     69.00 o 
  12   4  -9      185.32      249.01     66.31 o 
  13   4  -9      724.31      756.40     94.94 o 
  14   4  -9      257.69      347.96     78.20 o 
   0   5  -9      111.40       90.07     65.23 o 
   1   5  -9      225.98      237.18     48.09 o 
   2   5  -9      647.63      601.97     67.55 o 
   3   5  -9      684.37      640.75     70.05 o 
   4   5  -9      509.60      517.14     64.96 o 
   5   5  -9     3665.23     3528.17    175.30 o 
   6   5  -9      175.52      104.52     46.86 o 
   7   5  -9      675.53      739.94     78.38 o 
   8   5  -9       79.86      127.49     48.78 o 
   9   5  -9      427.09      553.73     71.71 o 
  10   5  -9       51.64       72.13     50.75 o 
  11   5  -9      424.59      535.97     75.46 o 
  12   5  -9      216.56      198.61     63.75 o 
  13   5  -9      147.64      211.01     71.28 o 
   1   6  -9      137.88      178.54     48.28 o 
   2   6  -9      116.08      144.52     44.48 o 
   3   6  -9      280.68      289.69     52.06 o 
   4   6  -9     2178.24     2074.13    128.57 o 
   5   6  -9       98.44      138.86     49.06 o 
   6   6  -9      959.71      919.90     98.21 o 
   7   6  -9       67.60      130.94     48.53 o 
   8   6  -9      210.01      206.28     62.46 o 
   9   6  -9      119.06      103.39     60.45 o 
  10   6  -9      430.45      583.86    186.61 o 
  11   6  -9       61.53       22.20     82.94 o 
  12   6  -9      159.37      246.36    120.60 o 
   0   7  -9      185.73      260.85     79.58 o 
   1   7  -9      277.56      315.57     53.27 o 
   2   7  -9       57.08      144.10     51.90 o 
   3   7  -9       12.97      129.77     72.94 o 
   4   7  -9      139.58      171.94     61.68 o 
   5   7  -9     1071.16     1257.37    168.91 o 
   6   7  -9      451.32      619.35    192.06 o 
   7   7  -9       76.14      116.96     74.49 o 
   8   7  -9       14.94      101.98     74.62 o 
   9   7  -9       58.33      206.22     81.63 o 
  10   7  -9       18.56        0.00     77.85 o 
  11   7  -9      495.58      666.05    127.46 o 
   1   8  -9      128.93      360.19    106.81 o 
   2   8  -9      257.74      473.50    175.18 o 
   3   8  -9      559.44      464.62    185.34 o 
   4   8  -9      122.73       35.54    153.60 o 
   5   8  -9      142.22      224.69    154.87 o 
   6   8  -9       17.29      411.30    161.22 o 
   7   8  -9      395.94      602.99    189.15 o 
   8   8  -9      161.73      335.25    104.62 o 
   0   9  -9     1143.67      778.17    217.08 o 
   1   9  -9       90.28       59.32    102.19 o 
   2   9  -9      253.64       46.97    151.06 o 
   3   9  -9       64.79      196.76    159.95 o 
   4   9  -9        5.46      168.84    168.84 o 
   5   9  -9       66.07      192.96    163.76 o 
   0   0  -8     4136.54     3706.79    299.59 o 
   2   0  -8      559.24      551.18    106.63 o 
   4   0  -8     1277.75     1014.89    121.63 o 
   6   0  -8     2630.12     2331.05    192.28 o 
   8   0  -8      280.36      251.23     72.46 o 
  10   0  -8      334.66      593.56    166.93 o 
  12   0  -8     1540.39     1620.15    210.09 o 
  14   0  -8     1049.57      958.26    151.70 o 
  16   0  -8      524.08      511.40    124.14 o 
   1   1  -8     3255.80     2763.10    138.90 o 
   2   1  -8      415.67      395.07     50.46 o 
   3   1  -8     2049.99     1888.73    131.74 o 
   4   1  -8     5254.30     4564.60    190.83 o 
   5   1  -8      939.18      872.48     77.69 o 
   6   1  -8     1792.31     1764.82    119.28 o 
   7   1  -8     1709.14     1560.85    107.15 o 
   8   1  -8       27.22       68.91     41.65 o 
   9   1  -8      665.42      631.51     71.10 o 
  10   1  -8      163.08      131.47     48.55 o 
  11   1  -8      402.10      328.94     63.99 o 
  12   1  -8       46.72       24.68     56.82 o 
  13   1  -8      699.62      821.12     92.26 o 
  14   1  -8      551.67      589.34     86.12 o 
  15   1  -8      944.87     1043.41    105.50 o 
  16   1  -8       19.49        0.00     61.18 o 
  17   1  -8      468.31      605.02     93.63 o 
   0   2  -8     5102.09     4376.38    257.14 o 
   1   2  -8      437.20      443.76     52.75 o 
   2   2  -8     2041.78     1747.40    112.50 o 
   3   2  -8      183.22      210.05     41.56 o 
   4   2  -8      798.18      778.83     71.31 o 
   5   2  -8     6698.21     6260.43    237.35 o 
   6   2  -8      827.30      815.15     75.32 o 
   7   2  -8       32.26       40.70     35.82 o 
   8   2  -8       26.30        0.00     35.18 o 
   9   2  -8      100.75       98.05     45.33 o 
  10   2  -8      740.16      682.58     78.91 o 
  11   2  -8      930.97      863.09    101.51 o 
  12   2  -8      203.11      145.60     63.88 o 
  13   2  -8      688.56      661.35     83.13 o 
  14   2  -8      170.95      235.76     63.52 o 
  15   2  -8      867.65      951.05    103.63 o 
  16   2  -8      698.17      761.76    125.51 o 
  17   2  -8       43.55       77.32     62.17 o 
   1   3  -8     2559.76     2329.97    125.01 o 
   2   3  -8      337.22      359.88     50.28 o 
   3   3  -8     1429.81     1455.78     96.35 o 
   4   3  -8     3576.81     3673.76    176.45 o 
   5   3  -8      672.80      604.58     70.54 o 
   6   3  -8     1941.42     1961.83    118.71 o 
   7   3  -8       66.34       81.45     41.52 o 
   8   3  -8       54.95       42.98     40.18 o 
   9   3  -8      608.08      537.60     69.92 o 
  10   3  -8     1065.41     1120.17     97.19 o 
  11   3  -8      326.54      322.04     64.86 o 
  12   3  -8       46.26        0.00     49.64 o 
  13   3  -8      347.96      543.01     77.62 o 
  14   3  -8     1239.79     1285.81    112.77 o 
  15   3  -8      263.24      311.99     83.92 o 
  16   3  -8      139.71      231.88     71.95 o 
   0   4  -8     1004.66      862.01    104.92 o 
   1   4  -8     1422.64     1405.07     95.49 o 
   2   4  -8     3495.20     3063.32    150.36 o 
   3   4  -8      954.42      972.58     83.87 o 
   4   4  -8     1937.68     1852.25    113.25 o 
   5   4  -8     2876.26     2791.49    141.75 o 
   6   4  -8      398.65      369.47     55.61 o 
   7   4  -8       26.27        0.00     38.05 o 
   8   4  -8      384.62      327.40     54.11 o 
   9   4  -8      170.57      193.01     59.21 o 
  10   4  -8      206.34      203.70     52.86 o 
  11   4  -8     1036.58     1135.39     99.39 o 
  12   4  -8     1268.11     1349.19    138.95 o 
  13   4  -8      103.13       98.63     57.23 o 
  14   4  -8      624.30      700.87     88.80 o 
  15   4  -8      140.49      138.93     75.31 o 
  16   4  -8       32.94      216.64     65.95 o 
   1   5  -8      420.42      511.02     58.77 o 
   2   5  -8      405.27      426.05     54.11 o 
   3   5  -8     3251.19     3187.51    150.84 o 
   4   5  -8     1011.63     1052.58     83.02 o 
   5   5  -8        2.16        0.00     39.89 o 
   6   5  -8      726.43      761.01     73.50 o 
   7   5  -8     1055.56     1035.23     86.33 o 
   8   5  -8      521.35      479.30     61.86 o 
   9   5  -8       27.74      100.36     55.15 o 
  10   5  -8      618.72      604.77     75.40 o 
  11   5  -8      658.63      671.04     80.40 o 
  12   5  -8      182.45      216.64     71.09 o 
  13   5  -8     1447.32     1411.19    118.41 o 
  14   5  -8       41.48      109.65     61.22 o 
  15   5  -8       22.23       87.63     68.27 o 
   0   6  -8      210.61      295.61     57.79 o 
   1   6  -8       21.82       52.46     31.56 o 
   2   6  -8     2202.15     2239.37    103.64 o 
   3   6  -8      298.11      317.57     44.01 o 
   4   6  -8     1150.70     1279.82     87.14 o 
   5   6  -8      241.51      319.20     47.13 o 
   6   6  -8      829.02      892.81     72.71 o 
   7   6  -8      347.08      354.53     52.65 o 
   8   6  -8       11.74       56.12     40.78 o 
   9   6  -8      447.35      504.26     77.65 o 
  10   6  -8       65.76       81.67     80.25 o 
  11   6  -8       91.96      101.69     86.12 o 
  12   6  -8     1157.93     1151.34    156.59 o 
  13   6  -8       92.86      226.69    119.33 o 
  14   6  -8      161.77      130.48     90.05 o 
   1   7  -8      321.37      384.76     50.92 o 
   2   7  -8      399.49      456.51     54.74 o 
   3   7  -8     1317.74     1304.89    100.95 o 
   4   7  -8      617.74      647.61     76.69 o 
   5   7  -8       63.41      171.34     63.95 o 
   6   7  -8      651.37      639.59     78.88 o 
   7   7  -8      532.22      611.58     85.42 o 
   8   7  -8      615.53      783.78    103.34 o 
   9   7  -8      751.11      808.86    155.34 o 
  10   7  -8      262.10      366.42    136.63 o 
  11   7  -8      150.43      108.21     72.12 o 
  12   7  -8       26.16       81.32     94.83 o 
  13   7  -8      147.27      219.77    100.01 o 
   0   8  -8     1098.85      949.55    225.96 o 
   1   8  -8      251.26      402.83    189.15 o 
   2   8  -8      362.31      470.45    114.42 o 
   3   8  -8      168.79      286.90    148.53 o 
   4   8  -8      187.34      157.41    140.91 o 
   5   8  -8      553.33      484.06    124.26 o 
   6   8  -8      278.03      350.75    109.41 o 
   7   8  -8      669.72      669.38    141.07 o 
   8   8  -8       80.60       75.35     78.62 o 
   9   8  -8      274.36      257.69     90.06 o 
  10   8  -8      625.91      784.83    122.04 o 
  11   8  -8      128.65      187.04     85.32 o 
   1   9  -8      797.52      984.39    157.61 o 
   2   9  -8      522.21      619.19    134.82 o 
   3   9  -8       93.95      123.14    152.33 o 
   4   9  -8      149.89        0.00    154.87 o 
   5   9  -8      138.16      238.66    182.80 o 
   6   9  -8      193.16      290.07    122.08 o 
   7   9  -8      108.78       93.27    113.29 o 
   8   9  -8      663.80     1080.95    185.19 o 
   9   9  -8       96.13       33.30    119.75 o 
   0  10  -8      260.89      181.53    166.30 o 
   1  10  -8      300.59      515.12    134.21 o 
   2  10  -8      266.76       82.51    158.68 o 
   3  10  -8      362.25      670.27    233.58 o 
   4  10  -8      168.76      478.58    200.57 o 
   5  10  -8      121.12      369.41    181.53 o 
   2   0  -7     2011.49     2065.27    157.38 o 
   4   0  -7     8486.91     8006.58    394.45 o 
   6   0  -7     7855.80     7284.10    572.52 o 
   8   0  -7      398.56      356.77     78.35 o 
  10   0  -7     4590.14     4486.08    268.00 o 
  12   0  -7      778.41      560.73    104.55 o 
  14   0  -7     2440.63     2249.09    218.10 o 
  16   0  -7      134.67      126.03     90.33 o 
  18   0  -7      248.87      516.44    127.80 o 
   0   1  -7      731.70      634.65     82.10 o 
   1   1  -7      718.60      681.81     60.72 o 
   2   1  -7      735.73      680.81     61.93 o 
   3   1  -7     3048.37     2428.90    130.09 o 
   4   1  -7     1178.01     1044.19     78.21 o 
   5   1  -7    15741.50    14276.02    573.08 o 
   6   1  -7      331.16      333.15     49.46 o 
   7   1  -7     2039.46     1960.38    116.25 o 
   8   1  -7      648.22      618.51     66.88 o 
   9   1  -7     1781.57     1577.50    109.12 o 
  10   1  -7       37.70      105.28     53.53 o 
  11   1  -7     3026.76     3288.87    178.10 o 
  12   1  -7      899.46      890.80     88.49 o 
  13   1  -7      481.38      418.38     67.64 o 
  14   1  -7       32.33       58.42     54.66 o 
  15   1  -7      592.95      592.39     85.19 o 
  16   1  -7      171.53      155.65     69.28 o 
  17   1  -7       80.70      165.61     65.24 o 
  18   1  -7       17.00        0.00     61.70 o 
   1   2  -7      653.16      708.31     64.86 o 
   2   2  -7       13.47       22.00     27.11 o 
   3   2  -7     5727.53     4723.18    284.32 o 
   4   2  -7     7667.97     6594.17    252.87 o 
   5   2  -7       64.45       77.56     33.04 o 
   6   2  -7     2219.84     2038.82    116.52 o 
   7   2  -7     1692.56     1591.68    101.39 o 
   8   2  -7     1959.77     1917.76    116.40 o 
   9   2  -7      289.97      268.08     50.56 o 
  10   2  -7     1300.23     1246.27     98.95 o 
  11   2  -7      547.31      632.67     75.12 o 
  12   2  -7      592.23      531.35     70.15 o 
  13   2  -7     1748.01     1655.44    124.78 o 
  14   2  -7       93.55      167.62     59.13 o 
  15   2  -7       86.31      170.92     59.61 o 
  16   2  -7        3.54       80.14     56.24 o 
  17   2  -7       44.52       79.50     62.23 o 
  18   2  -7       52.76       84.10     68.98 o 
   0   3  -7     1472.50     1428.52    123.83 o 
   1   3  -7      469.02      417.98     48.47 o 
   2   3  -7     1636.65     1665.13    129.29 o 
   3   3  -7      215.08      275.13     40.89 o 
   4   3  -7     1787.33     1744.95    107.42 o 
   5   3  -7      857.27      873.39     81.72 o 
   6   3  -7     3966.38     3758.51    160.45 o 
   7   3  -7      999.32     1000.47     95.51 o 
   8   3  -7      258.36      259.85     47.52 o 
   9   3  -7      794.40      743.44     98.94 o 
  10   3  -7       89.55        4.31     37.34 o 
  11   3  -7      597.27      704.97     76.11 o 
  12   3  -7     1742.01     1701.25    120.30 o 
  13   3  -7      330.83      324.76     62.98 o 
  14   3  -7      113.47      186.77     62.46 o 
  15   3  -7       57.70       60.36     54.04 o 
  16   3  -7      450.95      424.64     78.44 o 
  17   3  -7       16.35       55.97     65.39 o 
  18   3  -7        8.49        0.00     79.20 o 
   1   4  -7     2607.86     2448.99    113.48 o 
   2   4  -7      405.06      375.88     42.07 o 
   3   4  -7     2671.08     2650.86    152.08 o 
   4   4  -7     2418.35     2127.38    117.44 o 
   5   4  -7      891.25      955.52     74.51 o 
   6   4  -7      927.27      890.81     72.59 o 
   7   4  -7     2138.68     2009.11    116.70 o 
   8   4  -7      652.94      577.47     64.90 o 
   9   4  -7      486.49      507.32     61.06 o 
  10   4  -7      164.53      290.23     50.57 o 
  11   4  -7      658.08      741.73     78.00 o 
  12   4  -7      194.73      147.90     84.29 o 
  13   4  -7      539.37      662.19     87.03 o 
  14   4  -7      759.62      765.98     92.53 o 
  15   4  -7      466.71      500.07     97.56 o 
  16   4  -7       94.41      195.57     62.88 o 
  17   4  -7      178.12      282.24    117.69 o 
   0   5  -7     3666.91     3383.76    149.11 o 
   1   5  -7     2557.70     2444.36     97.22 o 
   2   5  -7     1054.41     1095.73     60.82 o 
   3   5  -7      870.56      916.52     61.10 o 
   4   5  -7       69.24      124.36     30.82 o 
   5   5  -7     2689.80     2699.14    136.62 o 
   6   5  -7     1441.89     1409.07     86.14 o 
   7   5  -7      155.83      159.60     65.47 o 
   8   5  -7      116.47      227.45     41.52 o 
   9   5  -7      169.90      258.05     48.46 o 
  10   5  -7      696.51      779.48     75.26 o 
  11   5  -7      129.15       80.98     47.48 o 
  12   5  -7      131.08      111.94     50.80 o 
  13   5  -7      906.50     1037.22    144.38 o 
  14   5  -7      203.29      376.49     70.09 o 
  15   5  -7      927.37     1011.63    104.68 o 
  16   5  -7      264.95      363.90     90.94 o 
   1   6  -7     2250.60     2230.62     90.80 o 
   2   6  -7     1105.55     1141.70     63.90 o 
   3   6  -7      584.93      651.92     47.92 o 
   4   6  -7     1020.31     1108.32     63.87 o 
   5   6  -7      163.14      232.78     40.22 o 
   6   6  -7      428.52      461.10     51.54 o 
   7   6  -7      234.38      296.18     45.69 o 
   8   6  -7     1728.76     1997.65    107.65 o 
   9   6  -7      898.60      868.05     84.18 o 
  10   6  -7      218.84      202.84     55.53 o 
  11   6  -7      371.09      436.19     82.87 o 
  12   6  -7        5.02        3.55     59.40 o 
  13   6  -7      306.29      441.98    105.51 o 
  14   6  -7      775.23      904.06    159.32 o 
  15   6  -7      394.74      598.08    127.90 o 
  16   6  -7       54.19        0.00    124.41 o 
   0   7  -7     2024.57     2196.76    139.73 o 
   1   7  -7      727.85      659.28     58.19 o 
   2   7  -7     2331.28     2329.23    109.16 o 
   3   7  -7      323.40      323.70     51.54 o 
   4   7  -7      998.31     1142.62     82.89 o 
   5   7  -7      305.43      427.58     61.99 o 
   6   7  -7      378.25      458.98     65.60 o 
   7   7  -7      956.73     1054.88    115.89 o 
   8   7  -7      375.29      498.80     83.13 o 
   9   7  -7      686.86      751.65     98.17 o 
  10   7  -7      331.65      360.03     79.42 o 
  11   7  -7      328.79      379.55     85.53 o 
  12   7  -7      985.91     1155.03    128.14 o 
  13   7  -7      139.12      352.09     89.60 o 
  14   7  -7      713.32      772.58    215.01 o 
   1   8  -7      973.19     1411.12    137.65 o 
   2   8  -7     1153.27     1228.35    128.69 o 
   3   8  -7     2615.07     2669.09    207.22 o 
   4   8  -7       24.73        0.00     82.57 o 
   5   8  -7      264.28      482.02    175.82 o 
   6   8  -7      510.18      514.55    122.29 o 
   7   8  -7      620.62      627.83     97.75 o 
   8   8  -7     1190.89     1409.62    158.71 o 
   9   8  -7       71.15      188.74     83.81 o 
  10   8  -7       50.86      129.04     62.98 o 
  11   8  -7      745.83      969.28    151.56 o 
  12   8  -7       19.61      155.68     96.24 o 
  13   8  -7     1498.58     1740.86    160.97 o 
   0   9  -7      371.54      737.55    182.80 o 
   1   9  -7      154.75      547.11    215.17 o 
   2   9  -7     1284.38     1799.31    165.07 o 
   3   9  -7      486.10      577.00    107.68 o 
   4   9  -7     1097.62     1298.13    180.50 o 
   5   9  -7      513.05      491.41    127.01 o 
   6   9  -7      335.98      192.57    112.03 o 
   7   9  -7      792.38      811.37    158.51 o 
   8   9  -7        0.76      127.36    119.22 o 
   9   9  -7      168.21      371.68    138.82 o 
  10   9  -7      153.39      139.68    189.15 o 
  11   9  -7        6.31       89.31    125.20 o 
   1  10  -7      187.55      124.26    181.53 o 
   2  10  -7        4.24      108.50    109.89 o 
   3  10  -7     1080.23     1192.48    147.44 o 
   4  10  -7      609.66      796.13    205.65 o 
   5  10  -7       62.12      130.42    108.62 o 
   6  10  -7      510.10      592.89    227.87 o 
   7  10  -7       68.23      351.55    134.98 o 
   8  10  -7       42.24      409.76    133.17 o 
   0  11  -7      284.36      468.43    219.61 o 
   1  11  -7       83.50       66.59    114.86 o 
   2  11  -7      276.73      370.44    165.03 o 
   3  11  -7        3.60       99.01    117.30 o 
   4  11  -7      196.27      343.17    134.64 o 
   0   0  -6    16163.08    16064.88   1122.19 o 
   2   0  -6    10588.25     8564.97    601.72 o 
   4   0  -6    12350.33    11381.46    580.31 o 
   6   0  -6     2570.44     2354.16    265.95 o 
   8   0  -6     1965.40     2222.94    165.20 o 
  10   0  -6     2914.78     2706.64    303.40 o 
  12   0  -6    10334.39     9275.98    494.35 o 
  14   0  -6     2512.41     2352.29    249.45 o 
  16   0  -6       76.57      242.58     96.12 o 
  18   0  -6      355.38      704.58    217.71 o 
   1   1  -6     6352.87     5697.01    218.50 o 
   2   1  -6       87.41      123.75     29.94 o 
   3   1  -6    17863.85    17173.16    674.03 o 
   4   1  -6     3547.77     3717.31    160.64 o 
   5   1  -6      363.59      305.24     43.61 o 
   6   1  -6     2436.60     2492.54    124.59 o 
   7   1  -6     2426.92     2283.72    170.59 o 
   8   1  -6      360.42      415.42     64.59 o 
   9   1  -6      970.86      988.12     81.00 o 
  10   1  -6      603.11      675.11    100.96 o 
  11   1  -6     3712.83     3645.46    181.33 o 
  12   1  -6      181.94      170.07     64.31 o 
  13   1  -6     5888.52     5743.52    244.53 o 
  14   1  -6      859.24      885.75     96.56 o 
  15   1  -6      233.44      255.11     79.35 o 
  16   1  -6       49.80       78.52     57.49 o 
  17   1  -6      129.97      171.33     66.40 o 
  18   1  -6       32.97      119.52     62.10 o 
  19   1  -6      126.70      144.79     71.85 o 
   0   2  -6     3266.40     3039.38    191.63 o 
   1   2  -6     2581.35     2678.49    119.78 o 
   2   2  -6     8293.20     7806.31    251.67 o 
   3   2  -6      150.53      131.15     31.96 o 
   4   2  -6     5780.42     5181.32    192.88 o 
   5   2  -6     7311.96     7486.69    297.99 o 
   6   2  -6     1358.24     1275.04     84.36 o 
   7   2  -6      259.66      327.09     43.03 o 
   8   2  -6       46.28       53.40     32.98 o 
   9   2  -6       31.60       24.50     34.58 o 
  10   2  -6     1082.72     1022.71     85.53 o 
  11   2  -6     1302.13     1385.10    102.36 o 
  12   2  -6     1625.73     1725.59    119.02 o 
  13   2  -6     1431.21     1134.03    178.73 o 
  14   2  -6      848.66      875.58     91.43 o 
  15   2  -6     1095.24     1292.47    122.95 o 
  16   2  -6      206.55      192.08     62.06 o 
  17   2  -6       80.24       93.67     64.49 o 
  18   2  -6      258.12      286.58     77.99 o 
  19   2  -6      141.78      159.01     69.87 o 
   1   3  -6     1638.50     1693.60     82.51 o 
   2   3  -6     3297.79     3419.04    121.89 o 
   3   3  -6     1373.20     1303.65     71.31 o 
   4   3  -6     6579.16     6113.85    225.70 o 
   5   3  -6      747.64      796.65     64.02 o 
   6   3  -6      872.71      935.50     72.25 o 
   7   3  -6      316.82      375.77     49.06 o 
   8   3  -6     1401.19     1190.97     89.06 o 
   9   3  -6      332.30      354.33     51.16 o 
  10   3  -6      644.36      667.48     77.87 o 
  11   3  -6      150.74      104.75     43.02 o 
  12   3  -6      445.89      501.44     78.61 o 
  13   3  -6      190.28      177.42     54.67 o 
  14   3  -6     2205.07     1929.64    135.39 o 
  15   3  -6      245.06      290.15     69.93 o 
  16   3  -6      104.26      116.30     59.99 o 
  17   3  -6      339.85      401.50     77.75 o 
  18   3  -6      128.36      167.75     74.68 o 
  19   3  -6      171.83      333.28     73.48 o 
   0   4  -6      473.73      548.13     54.37 o 
   1   4  -6     3443.98     3222.29    102.81 o 
   2   4  -6      122.24      133.21     24.76 o 
   3   4  -6      122.45      183.07     26.23 o 
   4   4  -6        8.35       50.98     24.05 o 
   5   4  -6     1027.81     1012.31     60.02 o 
   6   4  -6     2210.08     2128.59     91.68 o 
   7   4  -6     2023.24     2062.97    102.19 o 
   8   4  -6      569.64      526.77     51.17 o 
   9   4  -6     1363.16     1296.04     83.65 o 
  10   4  -6      135.49       92.78     38.89 o 
  11   4  -6      393.16      439.42     60.50 o 
  12   4  -6      192.76      395.24     59.82 o 
  13   4  -6      600.42      633.20     97.40 o 
  14   4  -6       50.30      188.48     70.72 o 
  15   4  -6      398.41      285.67     67.16 o 
  16   4  -6      378.17      378.05     77.19 o 
  17   4  -6      173.72      224.84     68.90 o 
  18   4  -6      352.69      293.56    104.44 o 
   1   5  -6      436.94      418.65     34.53 o 
   2   5  -6     1840.28     1812.80     72.05 o 
   3   5  -6     4401.13     4263.93    133.88 o 
   4   5  -6      658.64      752.01     51.05 o 
   5   5  -6      311.34      356.94     38.17 o 
   6   5  -6      996.99     1101.93     72.31 o 
   7   5  -6     1438.29     1521.19     88.06 o 
   8   5  -6     1990.07     1994.44    103.26 o 
   9   5  -6      147.04      241.37     41.14 o 
  10   5  -6      183.66      217.42     44.52 o 
  11   5  -6      108.39      112.83     42.14 o 
  12   5  -6       12.13       25.70     39.03 o 
  13   5  -6      940.08     1035.41     95.47 o 
  14   5  -6      233.42      363.20     73.66 o 
  15   5  -6      344.56      372.56     73.96 o 
  16   5  -6      244.65      235.62     99.31 o 
  17   5  -6      285.70      505.34    137.30 o 
  18   5  -6      131.70      416.69    194.23 o 
   0   6  -6     2772.81     2813.64    139.00 o 
   1   6  -6       53.59       16.06     22.27 o 
   2   6  -6      270.58      329.39     34.25 o 
   3   6  -6     3765.10     3575.56    119.12 o 
   4   6  -6     1978.20     2074.63     85.79 o 
   5   6  -6     2314.08     2513.50    169.65 o 
   6   6  -6     2755.62     2560.72    121.15 o 
   7   6  -6     2892.74     2820.44    125.52 o 
   8   6  -6      218.14      168.93     42.03 o 
   9   6  -6      912.07     1054.23     87.97 o 
  10   6  -6      514.45      545.91     70.72 o 
  11   6  -6      107.70      146.00     61.04 o 
  12   6  -6      832.98      771.82    152.60 o 
  13   6  -6       17.03       21.72     76.63 o 
  14   6  -6       37.28       19.60     69.26 o 
  15   6  -6      191.00       23.98     96.50 o 
  16   6  -6      789.39      846.43    143.17 o 
  17   6  -6      259.23      496.64    121.59 o 
   1   7  -6     1464.58     1465.73     75.57 o 
   2   7  -6      572.04      601.17     53.74 o 
   3   7  -6      410.70      478.81     54.52 o 
   4   7  -6     3447.99     3358.87    146.73 o 
   5   7  -6      583.16      696.79     65.61 o 
   6   7  -6     5282.23     5085.57    215.44 o 
   7   7  -6      904.12      915.66    110.78 o 
   8   7  -6     1187.35     1220.34    117.56 o 
   9   7  -6     1102.60      944.23    105.13 o 
  10   7  -6     1124.91     1295.22    124.51 o 
  11   7  -6        9.63       43.55     61.90 o 
  12   7  -6       19.43       32.34     69.87 o 
  13   7  -6      213.11      309.25     90.18 o 
  14   7  -6      462.84      466.96     98.84 o 
  15   7  -6      531.17      625.04    158.39 o 
  16   7  -6      411.60      398.21     97.46 o 
   0   8  -6     2223.04     2344.41    236.75 o 
   1   8  -6      129.61      170.86     56.36 o 
   2   8  -6      543.25      583.04     80.26 o 
   3   8  -6     1210.57     1490.51    142.05 o 
   4   8  -6      184.14      327.96     79.36 o 
   5   8  -6     4289.88     4426.00    255.82 o 
   6   8  -6      498.09      497.13    225.33 o 
   7   8  -6     1210.79     1226.91    186.86 o 
   8   8  -6      158.69      260.76     73.27 o 
   9   8  -6      513.70      548.13     80.03 o 
  10   8  -6      627.68      741.79     87.68 o 
  11   8  -6     1138.89     1156.48    160.97 o 
  12   8  -6       47.58        0.00     63.25 o 
  13   8  -6       85.76      240.36     86.44 o 
  14   8  -6      252.98      234.54    148.18 o 
   1   9  -6     1406.62     2277.40    570.94 o 
   2   9  -6      426.60      531.63    102.79 o 
   3   9  -6      713.34      646.36    109.45 o 
   4   9  -6     2909.46     3567.84    231.79 o 
   5   9  -6       74.70      211.60    116.79 o 
   6   9  -6     1454.11     1806.74    220.47 o 
   7   9  -6      139.49      293.96    119.33 o 
   8   9  -6      332.53      385.89    129.22 o 
   9   9  -6      368.37      309.92    110.78 o 
  10   9  -6     1219.98     1362.01    375.76 o 
  11   9  -6      110.15      286.67    118.65 o 
  12   9  -6      225.44      126.23    120.82 o 
  13   9  -6      209.23      360.11    319.90 o 
   0  10  -6      193.34      320.68    120.67 o 
   1  10  -6      518.87      637.27     98.63 o 
   2  10  -6      512.26      499.00    109.12 o 
   3  10  -6       60.08      197.31    115.33 o 
   4  10  -6      224.22      365.14    101.02 o 
   5  10  -6      949.27     1236.81    241.20 o 
   6  10  -6       78.09      125.34    147.89 o 
   7  10  -6      188.90      351.36    127.51 o 
   8  10  -6      174.88      268.47    120.31 o 
   9  10  -6      101.05      208.09    179.63 o 
  10  10  -6       33.16        0.00    114.38 o 
   1  11  -6       91.05      227.31    103.35 o 
   2  11  -6      161.44      337.28    121.09 o 
   3  11  -6      375.16      506.06    119.78 o 
   4  11  -6       85.23      116.32    128.75 o 
   5  11  -6        7.36      137.19    116.93 o 
   6  11  -6       36.92      373.22    134.29 o 
   7  11  -6      118.36      107.22    188.51 o 
   2   0  -5     4679.79     4248.20    222.16 o 
   4   0  -5    10893.91    10182.94    501.77 o 
   6   0  -5    11466.97    10276.45    521.91 o 
   8   0  -5    11550.51    10483.76    498.13 o 
  10   0  -5     2817.69     2466.11    186.88 o 
  12   0  -5       15.76       11.24     56.36 o 
  14   0  -5     3521.03     3498.13    296.42 o 
  16   0  -5      719.76      611.78    123.40 o 
  18   0  -5      891.94      973.09    152.40 o 
  20   0  -5      343.27      461.14    125.10 o 
   0   1  -5     4323.28     5022.55    265.25 o 
   1   1  -5     5524.50     5289.92    222.06 o 
   2   1  -5     4111.21     4539.78    206.43 o 
   3   1  -5     6144.68     5998.14    222.77 o 
   4   1  -5     1925.55     2229.03    100.65 o 
   5   1  -5    14749.55    13528.21    447.77 o 
   6   1  -5     1091.10     1224.32     77.82 o 
   7   1  -5     8778.89     8632.19    427.26 o 
   8   1  -5     1252.82     1164.94     83.29 o 
   9   1  -5     4839.25     4018.72    193.57 o 
  10   1  -5       74.03       87.46     36.61 o 
  11   1  -5     1676.82     1637.61    108.94 o 
  12   1  -5     2981.03     3004.23    160.68 o 
  13   1  -5     1156.41     1126.36     94.89 o 
  14   1  -5       36.92        0.00     43.18 o 
  15   1  -5     1179.55     1115.80    104.73 o 
  16   1  -5       57.73      105.29     57.82 o 
  17   1  -5      676.08      705.60     93.36 o 
  18   1  -5       11.99       52.09     60.36 o 
  19   1  -5      703.38      613.62     92.40 o 
  20   1  -5       23.10      109.09     69.08 o 
   1   2  -5     1955.12     1914.34     91.19 o 
   2   2  -5     4641.81     4385.94    164.52 o 
   3   2  -5     9760.38     9606.51    293.64 o 
   4   2  -5     4409.61     4313.95    286.43 o 
   5   2  -5       37.57       36.40     25.37 o 
   6   2  -5     3206.03     3037.21    130.23 o 
   7   2  -5     2949.34     3114.23    136.41 o 
   8   2  -5     4681.32     4302.82    174.95 o 
   9   2  -5     2673.01     2590.10    127.69 o 
  10   2  -5      374.32      426.80     53.89 o 
  11   2  -5     1769.10     1890.79    127.36 o 
  12   2  -5       36.63       39.69     37.90 o 
  13   2  -5     1320.81     1312.41    121.06 o 
  14   2  -5     1024.01     1108.69    134.84 o 
  15   2  -5       11.01       54.71     50.72 o 
  16   2  -5      139.46        0.00     50.68 o 
  17   2  -5      171.23      127.00     61.96 o 
  18   2  -5      230.50      278.87     77.07 o 
  19   2  -5      392.32      455.21     85.14 o 
  20   2  -5      141.30      154.98     69.03 o 
   0   3  -5     1177.45     1177.98     87.09 o 
   1   3  -5      284.79      298.73     26.59 o 
   2   3  -5     5776.96     5659.73    159.49 o 
   3   3  -5     1302.82     1322.00     55.82 o 
   4   3  -5     5323.70     4836.79    138.04 o 
   5   3  -5     2627.98     2605.99     88.27 o 
   6   3  -5     4412.39     4280.79    137.83 o 
   7   3  -5     3148.09     3221.77    147.63 o 
   8   3  -5       77.70       51.10     30.82 o 
   9   3  -5     3089.59     2803.87    141.48 o 
  10   3  -5     1061.38      975.39     80.39 o 
  11   3  -5      784.86      685.49     73.47 o 
  12   3  -5     3353.52     3264.45    166.45 o 
  13   3  -5      687.46      692.59     80.15 o 
  14   3  -5      810.95      852.78     87.06 o 
  15   3  -5      136.80       67.81     53.14 o 
  16   3  -5      386.71      428.20     75.86 o 
  17   3  -5       81.10        0.00     84.29 o 
  18   3  -5      689.00      849.25     99.64 o 
  19   3  -5      155.47      218.82    117.77 o 
  20   3  -5      264.50      388.30     82.44 o 
   1   4  -5      611.04      612.94     36.75 o 
   2   4  -5       47.12       52.47     18.27 o 
   3   4  -5     6652.61     6380.03    175.84 o 
   4   4  -5     3256.01     3173.04     98.75 o 
   5   4  -5      561.13      624.92     38.74 o 
   6   4  -5     4045.02     3920.47    118.22 o 
   7   4  -5     1202.71     1184.65     70.80 o 
   8   4  -5      928.60      898.30     74.82 o 
   9   4  -5     1148.31     1058.99     74.11 o 
  10   4  -5     1727.80     1646.43     94.80 o 
  11   4  -5      195.01      231.32     42.42 o 
  12   4  -5     1880.89     1737.27    105.45 o 
  13   4  -5     1902.46     1737.73    135.22 o 
  14   4  -5     1155.67     1061.43     99.57 o 
  15   4  -5      374.97      440.62     72.71 o 
  16   4  -5      408.03      342.89     67.71 o 
  17   4  -5       36.46       13.39     60.67 o 
  18   4  -5       35.05      118.09     59.07 o 
  19   4  -5      375.60      518.21    119.28 o 
   0   5  -5     1709.98     1767.80     95.40 o 
   1   5  -5     1005.99     1087.18     50.95 o 
   2   5  -5     2595.38     2555.78     85.17 o 
   3   5  -5     1750.36     1572.83     64.28 o 
   4   5  -5     2456.46     2417.07     87.27 o 
   5   5  -5     8100.67     7921.00    215.55 o 
   6   5  -5     2309.99     2518.43     90.12 o 
   7   5  -5      973.96      921.97     72.65 o 
   8   5  -5      593.02      583.10     52.75 o 
   9   5  -5      714.02      668.40     63.66 o 
  10   5  -5      233.42      241.26     41.03 o 
  11   5  -5     2589.86     2555.39    132.91 o 
  12   5  -5      715.35      793.72     78.94 o 
  13   5  -5      369.00      419.46     73.07 o 
  14   5  -5      348.82      522.90     94.94 o 
  15   5  -5      795.19      801.79     91.98 o 
  16   5  -5      117.28      265.94     64.85 o 
  17   5  -5      118.67      158.10     69.48 o 
  18   5  -5      160.39      238.67    112.38 o 
  19   5  -5      131.77      322.24    119.35 o 
   1   6  -5     5207.66     4911.43    132.61 o 
   2   6  -5     1256.52     1404.86     61.29 o 
   3   6  -5     2768.69     2527.51     87.44 o 
   4   6  -5     6394.73     5940.14    162.42 o 
   5   6  -5      281.78      367.53     34.70 o 
   6   6  -5     1163.99     1415.03     66.48 o 
   7   6  -5      728.51      605.91     53.99 o 
   8   6  -5      192.20      221.47     41.83 o 
   9   6  -5     1720.38     1970.90    116.06 o 
  10   6  -5      857.98     1098.87    151.51 o 
  11   6  -5     1632.10     1854.94    148.94 o 
  12   6  -5      790.67      935.17    108.07 o 
  13   6  -5     1339.31     1268.60    130.64 o 
  14   6  -5     1042.02      961.58    114.68 o 
  15   6  -5      196.04      354.57    132.46 o 
  16   6  -5      108.96      218.21     81.76 o 
  17   6  -5       24.26      106.59    201.84 o 
  18   6  -5       18.29       56.09     88.65 o 
   0   7  -5     4756.75     4896.90    230.59 o 
   1   7  -5      938.83      851.39     54.30 o 
   2   7  -5     4662.05     4428.72    157.31 o 
   3   7  -5        7.36       37.26     29.08 o 
   4   7  -5     1050.32     1103.75     71.85 o 
   5   7  -5     2548.13     2581.31    141.47 o 
   6   7  -5     1766.27     1810.19    102.95 o 
   7   7  -5      232.31      176.27     48.59 o 
   8   7  -5     1087.00     1037.15    103.53 o 
   9   7  -5      164.64      242.95     61.93 o 
  10   7  -5     1495.71     1498.34    136.48 o 
  11   7  -5     1429.80     1414.08    136.49 o 
  12   7  -5     1991.58     2236.49    227.17 o 
  13   7  -5       89.11      183.87     72.09 o 
  14   7  -5      688.49      737.87    106.85 o 
  15   7  -5       74.54       47.70     74.03 o 
  16   7  -5      169.77      313.47    102.65 o 
  17   7  -5      298.18      184.25     94.42 o 
   1   8  -5     2176.80     2149.15    143.54 o 
   2   8  -5     1344.72     1433.32    114.53 o 
   3   8  -5     2377.46     2871.01    165.13 o 
   4   8  -5      804.66      746.49     86.65 o 
   5   8  -5      363.73      480.19     73.47 o 
   6   8  -5     1203.73     1267.66    128.38 o 
   7   8  -5     1079.58     1095.18    116.32 o 
   8   8  -5      639.28      664.95     79.08 o 
   9   8  -5      564.15      704.86     84.56 o 
  10   8  -5      570.30      543.98     78.08 o 
  11   8  -5     1139.97     1284.70    118.42 o 
  12   8  -5       87.47      203.19     78.22 o 
  13   8  -5     1081.30      999.38    163.89 o 
  14   8  -5      123.74      372.19    150.86 o 
  15   8  -5      439.09      680.98    145.29 o 
   0   9  -5     3335.50     3115.98    266.48 o 
   1   9  -5      292.44      301.46     70.41 o 
   2   9  -5     1232.34     1470.36    123.75 o 
   3   9  -5      821.51      923.74    119.54 o 
   4   9  -5      893.30      982.83    117.08 o 
   5   9  -5      896.13     1004.29    107.80 o 
   6   9  -5      840.70     1157.38    172.09 o 
   7   9  -5      732.20      949.64    160.61 o 
   8   9  -5       70.55      191.09     97.73 o 
   9   9  -5       99.10      257.46    137.74 o 
  10   9  -5      737.41      707.85    149.45 o 
  11   9  -5       58.38      164.30    113.01 o 
  12   9  -5      809.05      714.36    159.80 o 
  13   9  -5      100.26       80.29    114.73 o 
  14   9  -5      125.99      237.06    122.88 o 
   1  10  -5     1651.15     1828.28    147.42 o 
   2  10  -5       58.93      117.65     72.06 o 
   3  10  -5      291.37      472.63    176.82 o 
   4  10  -5      533.08      620.10     97.97 o 
   5  10  -5      377.52      711.13    115.56 o 
   6  10  -5      521.89      508.34    144.02 o 
   7  10  -5      268.50      448.59    139.48 o 
   8  10  -5      129.03      435.03    125.20 o 
   9  10  -5      671.79      613.65    184.07 o 
  10  10  -5      152.04      191.05    169.47 o 
  11  10  -5       79.40      148.65    129.03 o 
  12  10  -5       24.52      232.27    130.91 o 
   0  11  -5     1628.29     2022.32    234.03 o 
   1  11  -5      117.12      268.90     83.30 o 
   2  11  -5      400.92      310.01     91.11 o 
   3  11  -5       45.96      112.80     79.59 o 
   4  11  -5       53.69       75.08     84.90 o 
   5  11  -5      402.88      367.33    130.59 o 
   6  11  -5      378.07      447.55    235.48 o 
   7  11  -5       78.18      286.05    131.45 o 
   8  11  -5      248.82      508.26    146.94 o 
   9  11  -5       23.21      105.89    176.45 o 
   1  12  -5      373.15      541.15    110.45 o 
   2  12  -5      470.52      367.61     99.79 o 
   3  12  -5      121.93      269.70     99.62 o 
   4  12  -5      186.77      295.36    123.38 o 
   0   0  -4    61330.40    66483.57   4242.50 o 
   2   0  -4      277.19      245.85     38.85 o 
   4   0  -4      348.24      339.14     48.37 o 
   6   0  -4     7931.41     7349.27    403.05 o 
   8   0  -4     3029.83     3076.46    160.05 o 
  10   0  -4     7854.95     6891.92    299.81 o 
  12   0  -4     2628.82     2505.89    195.16 o 
  14   0  -4     1209.64      962.84    157.41 o 
  16   0  -4     1864.07     1888.11    601.08 o 
  18   0  -4      609.32      504.32    114.90 o 
  20   0  -4      689.98      695.42    140.71 o 
   1   1  -4    12268.23    12093.09    406.70 o 
   2   1  -4     4156.63     4164.93    158.04 o 
   3   1  -4     1183.10     1290.45     68.71 o 
   4   1  -4     3246.18     2894.78    111.84 o 
   5   1  -4     1986.86     1726.05     85.42 o 
   6   1  -4     2000.64     1985.71    102.79 o 
   7   1  -4     5440.66     5085.50    169.69 o 
   8   1  -4     1636.40     1718.76    134.44 o 
   9   1  -4     7727.97     7754.13    231.23 o 
  10   1  -4     1447.90     1517.57     75.48 o 
  11   1  -4     2504.71     2242.69    115.98 o 
  12   1  -4      500.80      613.57     59.57 o 
  13   1  -4       65.21       17.16     39.83 o 
  14   1  -4      444.87      419.17     81.43 o 
  15   1  -4     1975.20     1803.23    133.24 o 
  16   1  -4      433.23      397.13     72.00 o 
  17   1  -4      843.46      866.00    101.51 o 
  18   1  -4      397.56      371.79     78.24 o 
  19   1  -4      425.23      254.19     74.89 o 
  20   1  -4      298.49      310.91     83.55 o 
  21   1  -4      421.33      379.22     86.81 o 
   0   2  -4    14911.37    14489.96    574.52 o 
   1   2  -4     3476.27     3492.15    104.05 o 
   2   2  -4     1774.35     1762.85     61.55 o 
   3   2  -4     4394.20     4584.06    126.17 o 
   4   2  -4      675.01      695.24     43.78 o 
   5   2  -4    16190.35    16448.04    451.94 o 
   6   2  -4     2415.51     2398.05     87.50 o 
   7   2  -4     6155.68     6315.71    208.10 o 
   8   2  -4      440.82      614.63     45.93 o 
   9   2  -4      843.99      849.12     59.25 o 
  10   2  -4     2027.54     1874.93    105.61 o 
  11   2  -4     3634.99     3517.63    146.03 o 
  12   2  -4      389.39      390.21     51.03 o 
  13   2  -4     1559.28     1414.26    104.95 o 
  14   2  -4      671.52      716.90     90.42 o 
  15   2  -4     1558.99     1556.39    120.70 o 
  16   2  -4     1581.52     1393.61    118.57 o 
  17   2  -4      574.58      392.32     97.84 o 
  18   2  -4        9.73       18.33     51.27 o 
  19   2  -4      416.90      599.75     87.65 o 
  20   2  -4      110.72      252.89     74.96 o 
  21   2  -4      367.61      275.88    115.62 o 
   1   3  -4     9807.32     9833.71    256.73 o 
   2   3  -4     3399.31     3321.02     95.98 o 
   3   3  -4     6791.29     6945.46    183.62 o 
   4   3  -4    14169.45    13597.23    344.52 o 
   5   3  -4     2708.31     2812.64     86.35 o 
   6   3  -4    10517.99    10347.55    264.70 o 
   7   3  -4      600.45      684.21     38.17 o 
   8   3  -4     3028.66     3118.51    111.92 o 
   9   3  -4      779.42      918.20     56.54 o 
  10   3  -4     1854.18     1873.72     87.72 o 
  11   3  -4     3544.18     3446.91    142.32 o 
  12   3  -4     1370.42     1283.70     95.23 o 
  13   3  -4     1070.67     1055.46     93.33 o 
  14   3  -4     2669.47     2493.12    194.41 o 
  15   3  -4     1156.96     1198.21    104.19 o 
  16   3  -4      596.65      500.11     76.05 o 
  17   3  -4      299.45      299.98     73.65 o 
  18   3  -4      282.42      291.06     74.51 o 
  19   3  -4       10.15      147.90     67.43 o 
  20   3  -4      806.02      786.73     98.90 o 
   0   4  -4    10393.60    10363.74    360.95 o 
   1   4  -4     4009.49     4176.09    113.95 o 
   2   4  -4    12365.03    11732.70    301.08 o 
   3   4  -4     2142.50     2191.73     74.64 o 
   4   4  -4     5327.33     5541.48    160.51 o 
   5   4  -4     6388.72     5886.55    167.63 o 
   6   4  -4        8.89       33.34     18.43 o 
   7   4  -4      408.59      473.80     36.14 o 
   8   4  -4     1691.71     1659.37    119.63 o 
   9   4  -4      164.42      164.28     32.07 o 
  10   4  -4     3106.31     3029.07    136.45 o 
  11   4  -4     4545.48     4339.19    172.37 o 
  12   4  -4     3600.36     3177.68    147.98 o 
  13   4  -4      124.93       94.04     39.16 o 
  14   4  -4     1752.40     1611.96    108.75 o 
  15   4  -4      450.14      373.27     67.04 o 
  16   4  -4      108.31      136.02     61.75 o 
  17   4  -4      509.40      565.21     83.33 o 
  18   4  -4      479.88      439.23     81.08 o 
  19   4  -4      160.24      105.17     65.42 o 
  20   4  -4      156.85      236.57     72.14 o 
   1   5  -4     7414.31     6748.85    179.50 o 
   2   5  -4     1078.57     1094.10     48.99 o 
   3   5  -4    15028.97    14192.68    344.30 o 
   4   5  -4     3941.61     3566.56    109.89 o 
   5   5  -4       65.91      153.56     25.99 o 
   6   5  -4      968.24      980.07     52.84 o 
   7   5  -4     2474.42     2481.06     90.53 o 
   8   5  -4      895.19     1176.50     65.75 o 
   9   5  -4     1726.11     1682.35     85.02 o 
  10   5  -4     2532.17     2423.68    139.42 o 
  11   5  -4     2922.85     3033.98    140.26 o 
  12   5  -4      303.12      326.01     55.20 o 
  13   5  -4     4438.57     4148.09    194.76 o 
  14   5  -4      139.02      119.29     45.57 o 
  15   5  -4      199.62      259.44     53.95 o 
  16   5  -4       79.53      105.97     56.80 o 
  17   5  -4       72.88      168.16     71.75 o 
  18   5  -4       70.19      137.23     97.14 o 
  19   5  -4      467.84      571.81    138.10 o 
   0   6  -4     1890.42     1962.87     96.47 o 
   1   6  -4       58.40       59.45     19.90 o 
   2   6  -4     6536.26     6338.82    166.66 o 
   3   6  -4     2370.00     2374.29     80.83 o 
   4   6  -4     6573.60     6505.99    166.93 o 
   5   6  -4     2811.63     2751.82     91.13 o 
   6   6  -4     3341.60     3269.24    106.64 o 
   7   6  -4     1008.84     1095.36     57.79 o 
   8   6  -4      155.23      178.95     36.52 o 
   9   6  -4      374.87      458.53     51.38 o 
  10   6  -4      669.18      666.92     88.33 o 
  11   6  -4      722.38      639.62     88.93 o 
  12   6  -4     2955.82     2978.32    197.37 o 
  13   6  -4      351.91      309.33     77.53 o 
  14   6  -4      741.89      677.44    102.26 o 
  15   6  -4      425.47      521.81    113.09 o 
  16   6  -4       58.12      213.95     78.58 o 
  17   6  -4      207.99      327.56     94.82 o 
  18   6  -4      424.52      566.66    101.43 o 
   1   7  -4      853.91      884.62     56.73 o 
   2   7  -4     1834.87     2146.44    153.22 o 
   3   7  -4     3030.69     2894.36    114.23 o 
   4   7  -4      381.39      427.85     42.05 o 
   5   7  -4      192.45      202.71     37.75 o 
   6   7  -4     1279.11     1362.62     79.06 o 
   7   7  -4      352.09      473.49     50.11 o 
   8   7  -4     1701.03     1631.70    104.45 o 
   9   7  -4     1850.83     2176.63    132.36 o 
  10   7  -4      208.11      217.71     62.54 o 
  11   7  -4      253.03      234.74     68.86 o 
  12   7  -4      132.69       43.12     60.23 o 
  13   7  -4      812.81      839.05    111.70 o 
  14   7  -4      697.49      699.65    106.35 o 
  15   7  -4      108.77      130.29     71.66 o 
  16   7  -4      289.88      353.73     94.44 o 
  17   7  -4       83.72      247.53     86.38 o 
   0   8  -4      409.89      429.31     96.99 o 
   1   8  -4      567.25      575.09     78.12 o 
   2   8  -4      744.97      798.28     85.95 o 
   3   8  -4      901.15      954.61     91.64 o 
   4   8  -4      531.47      561.71    101.14 o 
   5   8  -4      677.53      668.49     79.95 o 
   6   8  -4      343.38      420.39     67.66 o 
   7   8  -4     1968.16     2011.97    140.13 o 
   8   8  -4        5.33        0.00     51.67 o 
   9   8  -4      976.29     1298.31    185.51 o 
  10   8  -4      391.82      395.11     77.41 o 
  11   8  -4      102.28      200.48     67.79 o 
  12   8  -4      424.10      596.33     96.47 o 
  13   8  -4      334.43      506.32     97.41 o 
  14   8  -4       35.74       95.70     72.19 o 
  15   8  -4      440.58      509.21     98.44 o 
  16   8  -4      110.98      117.91     89.46 o 
   1   9  -4     1021.46     1234.89    113.21 o 
   2   9  -4     2509.46     2595.58    166.78 o 
   3   9  -4      777.08      805.60     92.07 o 
   4   9  -4      176.12      161.59     64.62 o 
   5   9  -4        9.32        0.00     50.18 o 
   6   9  -4      420.35     1331.82    558.90 o 
   7   9  -4      429.16      444.15     99.93 o 
   8   9  -4     3293.31     3023.03    228.34 o 
   9   9  -4      290.44      426.05    127.58 o 
  10   9  -4       42.49      142.82     98.29 o 
  11   9  -4      452.85      519.26    137.86 o 
  12   9  -4       48.16      109.79    102.04 o 
  13   9  -4      240.94      330.47    124.30 o 
  14   9  -4      527.40      581.27    156.78 o 
  15   9  -4       22.55        0.00    109.16 o 
   0  10  -4      639.59      934.89    154.32 o 
   1  10  -4     1458.00     1325.58    126.63 o 
   2  10  -4      218.31      412.61     83.20 o 
   3  10  -4      700.18      754.01    100.34 o 
   4  10  -4       39.11       98.82     69.39 o 
   5  10  -4      457.39      525.58     94.54 o 
   6  10  -4      216.38      308.54     80.53 o 
   7  10  -4     2407.32     2496.03    233.92 o 
   8  10  -4      225.29      185.48    110.57 o 
   9  10  -4      790.58      749.55    171.38 o 
  10  10  -4      261.86      284.84    161.85 o 
  11  10  -4       43.94      120.35    103.93 o 
  12  10  -4      452.84      447.41    269.76 o 
  13  10  -4      150.83      215.08    132.66 o 
   1  11  -4      152.33      283.57     82.30 o 
   2  11  -4      905.86      929.30    118.26 o 
   3  11  -4      606.74      861.07    114.64 o 
   4  11  -4      507.14      507.45     99.35 o 
   5  11  -4       11.83       65.63     75.94 o 
   6  11  -4     1321.11     1688.29    186.13 o 
   7  11  -4      191.48      357.68    102.91 o 
   8  11  -4     1387.75     1737.25    238.52 o 
   9  11  -4      243.51      428.20    149.21 o 
  10  11  -4      114.69      260.60    133.71 o 
   0  12  -4      215.34      649.78    158.78 o 
   1  12  -4      424.41      821.42    115.80 o 
   2  12  -4      244.05      357.35     96.74 o 
   3  12  -4      346.03      421.51    106.27 o 
   4  12  -4      437.22      545.96    104.82 o 
   5  12  -4     1280.53     1671.70    181.58 o 
   6  12  -4      222.43      360.86    111.38 o 
   7  12  -4     1130.65     1228.89    225.96 o 
   2   0  -3     6293.10     6782.67    454.46 o 
   4   0  -3     4681.25     4354.04    218.12 o 
   6   0  -3     1307.26     1499.60    119.30 o 
   8   0  -3     3760.18     3701.93    174.26 o 
  10   0  -3     5696.91     5802.12    260.66 o 
  12   0  -3     5999.36     5148.81    255.04 o 
  14   0  -3     2165.83     2420.80    168.48 o 
  16   0  -3     2203.54     2128.92    246.27 o 
  18   0  -3      347.30      427.82    109.53 o 
  20   0  -3      492.63      369.26    110.86 o 
   0   1  -3    14493.44    15793.47    699.26 o 
   1   1  -3     6186.25     6727.45    246.25 o 
   2   1  -3     5597.56     5696.13    181.62 o 
   3   1  -3      498.21      511.11     36.96 o 
   4   1  -3     1659.96     1577.71     63.37 o 
   5   1  -3     8264.04     8846.75    276.89 o 
   6   1  -3     1442.77     1529.39     65.40 o 
   7   1  -3     3071.20     3241.86    108.78 o 
   8   1  -3     1083.60     1076.53     62.93 o 
   9   1  -3     1649.05     1705.54     77.85 o 
  10   1  -3     2171.94     2059.72     91.93 o 
  11   1  -3     4035.30     4108.25    144.14 o 
  12   1  -3     2201.64     2081.02    101.68 o 
  13   1  -3     1531.81     1366.15     83.46 o 
  14   1  -3      437.11      424.94     53.86 o 
  15   1  -3      394.56      425.12     62.22 o 
  16   1  -3       44.20       88.00     59.37 o 
  17   1  -3      837.77      747.12     92.59 o 
  18   1  -3      136.20       67.26     83.55 o 
  19   1  -3       27.03      125.49     61.04 o 
  20   1  -3      100.50      205.80     69.82 o 
  21   1  -3      179.10      216.96     71.04 o 
   1   2  -3    18662.38    18752.50    459.89 o 
   2   2  -3     3305.10     3311.51     95.38 o 
   3   2  -3     8585.68     8599.08    224.26 o 
   4   2  -3     9055.31    10052.09    257.56 o 
   5   2  -3     1528.93     1498.35     51.90 o 
   6   2  -3     5783.56     5507.65    151.69 o 
   7   2  -3     4944.58     5150.48    141.75 o 
   8   2  -3     1996.31     2070.51     77.33 o 
   9   2  -3     4063.33     3623.18    120.03 o 
  10   2  -3     4273.70     4261.16    148.94 o 
  11   2  -3     6421.91     5877.83    195.19 o 
  12   2  -3     1019.09     1040.02     69.66 o 
  13   2  -3     2311.72     2022.38    108.38 o 
  14   2  -3      627.93      678.45     93.29 o 
  15   2  -3     2091.80     1886.29    120.79 o 
  16   2  -3       15.64      148.43     51.70 o 
  17   2  -3       19.87       62.40     52.64 o 
  18   2  -3       17.21        0.00     50.75 o 
  19   2  -3      543.79      575.31     88.41 o 
  20   2  -3      216.50      335.02     75.93 o 
  21   2  -3      191.97      313.72     79.33 o 
   0   3  -3    22662.05    22372.81    756.09 o 
   1   3  -3     1954.07     2057.97     63.98 o 
   2   3  -3    11197.34    10871.59    281.91 o 
   3   3  -3     2864.14     2545.61     72.54 o 
   4   3  -3     2482.57     2435.74     75.16 o 
   5   3  -3    11367.02    11119.80    290.62 o 
   6   3  -3     8909.54     9960.65    254.59 o 
   7   3  -3     4639.29     4629.55    129.10 o 
   8   3  -3     3765.34     3598.60    110.67 o 
   9   3  -3     2727.30     2486.47    104.80 o 
  10   3  -3     8945.29     8430.85    252.61 o 
  11   3  -3     2172.58     2323.31     97.06 o 
  12   3  -3     3647.49     3653.14    129.23 o 
  13   3  -3        1.98       17.12     28.66 o 
  14   3  -3     2254.56     2047.19    122.02 o 
  15   3  -3       38.17       58.78     41.85 o 
  16   3  -3     1270.01     1215.99     97.78 o 
  17   3  -3      376.28      440.62     74.17 o 
  18   3  -3      535.02      428.16     91.89 o 
  19   3  -3      591.45      492.95     84.83 o 
  20   3  -3      517.03      678.25     93.59 o 
  21   3  -3      171.33      273.52     85.62 o 
   1   4  -3    10079.72    10366.23    258.49 o 
   2   4  -3     8336.70     7992.02    197.19 o 
   3   4  -3     9221.74     9434.22    239.06 o 
   4   4  -3    10369.66    10460.23    268.32 o 
   5   4  -3     2860.10     3126.28     97.53 o 
   6   4  -3    14334.42    14052.45    352.79 o 
   7   4  -3      835.31      896.94     48.75 o 
   8   4  -3    11311.84    10750.18    286.73 o 
   9   4  -3     6239.68     5594.21    174.59 o 
  10   4  -3     1715.63     1757.06     86.70 o 
  11   4  -3     2194.56     2216.93    108.72 o 
  12   4  -3      768.89      837.64     63.34 o 
  13   4  -3     1685.13     1881.69     98.00 o 
  14   4  -3     1216.79     1196.03    112.60 o 
  15   4  -3      923.16      999.13     79.90 o 
  16   4  -3      931.64      998.29     90.77 o 
  17   4  -3       80.98       58.56     54.09 o 
  18   4  -3      694.06      735.35    144.48 o 
  19   4  -3      417.39      447.04     80.76 o 
  20   4  -3      480.80      593.97    100.07 o 
   0   5  -3     5472.78     5542.10    199.17 o 
   1   5  -3     6488.11     6679.21    168.65 o 
   2   5  -3     2117.47     2174.91     69.82 o 
   3   5  -3     6640.06     6851.58    178.20 o 
   4   5  -3     1010.57     1113.27     51.46 o 
   5   5  -3    10502.62    10130.25    265.84 o 
   6   5  -3      455.43      522.57     35.47 o 
   7   5  -3    12974.29    11888.60    314.02 o 
   8   5  -3      540.56      611.72     41.99 o 
   9   5  -3     7543.40     7033.24    216.14 o 
  10   5  -3     1191.93     1332.20     81.36 o 
  11   5  -3     1100.73     1087.06     71.39 o 
  12   5  -3      307.18      331.89     52.61 o 
  13   5  -3      341.82      394.32     51.49 o 
  14   5  -3       79.69      103.41     42.03 o 
  15   5  -3     1052.37     1054.43     86.61 o 
  16   5  -3      550.63      592.39     69.17 o 
  17   5  -3     1658.44     1617.84    112.48 o 
  18   5  -3       65.34      106.27     99.34 o 
  19   5  -3      355.70      483.62    128.81 o 
  20   5  -3       60.86      192.65    104.88 o 
   1   6  -3       25.61       42.80     15.88 o 
   2   6  -3     7641.01     7451.69    189.25 o 
   3   6  -3      139.36      171.36     21.36 o 
   4   6  -3     5996.11     6220.93    160.99 o 
   5   6  -3      485.99      542.04     34.54 o 
   6   6  -3     3179.03     3119.15     99.17 o 
   7   6  -3      542.90      517.65     42.92 o 
   8   6  -3     8557.16     8373.19    229.29 o 
   9   6  -3      356.21      464.00     95.28 o 
  10   6  -3      815.80      741.11     81.20 o 
  11   6  -3      271.96      209.27     52.18 o 
  12   6  -3       71.73       99.26     50.07 o 
  13   6  -3       49.71       71.86     70.20 o 
  14   6  -3      821.07      835.12    107.91 o 
  15   6  -3      311.01      195.90     74.11 o 
  16   6  -3      444.32      370.44     90.65 o 
  17   6  -3      277.00      372.04     84.19 o 
  18   6  -3      722.20      975.40    129.35 o 
  19   6  -3      301.98      333.95    139.00 o 
   0   7  -3      797.64      913.91    118.38 o 
   1   7  -3     3224.87     3429.75    122.45 o 
   2   7  -3      409.27      453.74     40.48 o 
   3   7  -3     1254.96     1221.41     67.09 o 
   4   7  -3      527.41      535.17     47.37 o 
   5   7  -3      952.32     1015.91     65.33 o 
   6   7  -3     1681.64     1678.91     87.75 o 
   7   7  -3     4003.93     3950.05    148.01 o 
   8   7  -3      351.90      410.12     49.27 o 
   9   7  -3      880.34      960.15     79.39 o 
  10   7  -3     1782.10     1843.38    123.99 o 
  11   7  -3     1150.69     1391.64    108.93 o 
  12   7  -3       93.26      267.30    129.57 o 
  13   7  -3      232.48      194.47     74.29 o 
  14   7  -3       76.44       97.88     98.71 o 
  15   7  -3      108.64      139.19     71.39 o 
  16   7  -3      204.00      263.50     85.08 o 
  17   7  -3      253.89      492.81    120.05 o 
  18   7  -3      376.64      362.25     95.57 o 
   1   8  -3      163.02      125.47     51.18 o 
   2   8  -3      553.23      579.47     74.76 o 
   3   8  -3     2358.39     2339.41    171.87 o 
   4   8  -3     1554.65     1737.04    124.24 o 
   5   8  -3      259.62      258.88     57.75 o 
   6   8  -3      377.01      468.74     81.81 o 
   7   8  -3      924.20      858.95     89.78 o 
   8   8  -3      464.38      502.37     56.09 o 
   9   8  -3      701.36      765.08     72.53 o 
  10   8  -3      213.62      172.75     53.49 o 
  11   8  -3       74.43      100.03     50.65 o 
  12   8  -3      114.47      315.13     66.92 o 
  13   8  -3      497.37      412.55     79.07 o 
  14   8  -3      578.41      809.21    113.05 o 
  15   8  -3      260.15      373.55     90.93 o 
  16   8  -3      216.04      203.59    148.22 o 
  17   8  -3       87.36      183.54     87.70 o 
   0   9  -3     1719.32     1890.36    202.84 o 
   1   9  -3      692.54      632.92     83.39 o 
   2   9  -3     2021.13     1884.70    140.55 o 
   3   9  -3      122.78      128.59     61.23 o 
   4   9  -3      692.53      868.71     94.46 o 
   5   9  -3     1495.85     1473.11    122.60 o 
   6   9  -3      951.07      981.20    102.52 o 
   7   9  -3      443.97      468.37     87.78 o 
   8   9  -3       50.96       97.49     73.69 o 
   9   9  -3      106.04      179.54     72.71 o 
  10   9  -3      615.76      536.65    102.22 o 
  11   9  -3       64.37      102.40     78.89 o 
  12   9  -3      663.43      617.26    137.77 o 
  13   9  -3      283.22      461.33    131.62 o 
  14   9  -3      225.80      314.72    130.42 o 
  15   9  -3      439.21      350.75    139.31 o 
   1  10  -3     1717.96     1815.88    172.91 o 
   2  10  -3      413.39      448.20     84.68 o 
   3  10  -3     2526.47     2662.58    178.40 o 
   4  10  -3      711.35      862.84    103.30 o 
   5  10  -3      273.74      370.58     76.79 o 
   6  10  -3      713.85      932.22    107.13 o 
   7  10  -3      466.46      477.41     83.24 o 
   8  10  -3      489.29      664.85    112.49 o 
   9  10  -3      585.12      759.51    124.25 o 
  10  10  -3       79.57      173.36     94.39 o 
  11  10  -3      631.12      630.31    246.27 o 
  12  10  -3       39.72      184.50    105.36 o 
  13  10  -3     1019.44      961.32    239.29 o 
  14  10  -3      245.80      260.06    120.48 o 
   0  11  -3     2153.82     1893.86    228.77 o 
   1  11  -3      404.45      467.30    138.34 o 
   2  11  -3     2838.41     3242.76    210.38 o 
   3  11  -3      100.15      107.48     76.23 o 
   4  11  -3     1150.97     1154.80    128.01 o 
   5  11  -3      680.61      917.86    116.72 o 
   6  11  -3      503.54      635.60    127.71 o 
   7  11  -3      324.45      495.65    116.30 o 
   8  11  -3      217.96      258.95    100.84 o 
   9  11  -3       41.20       89.72     99.95 o 
  10  11  -3      337.49      579.58    144.49 o 
  11  11  -3      139.49      237.74    123.13 o 
   1  12  -3     1207.73     1117.63    135.27 o 
   2  12  -3      284.30      377.79     95.91 o 
   3  12  -3     1118.40     1331.79    140.62 o 
   4  12  -3      416.48      467.75     97.42 o 
   5  12  -3       82.48       87.38     84.47 o 
   6  12  -3      123.12       71.65     81.88 o 
   7  12  -3       48.74       68.45     98.91 o 
   8  12  -3       70.07      128.62     99.78 o 
   0  13  -3      850.01      990.42    219.61 o 
   1  13  -3      264.11      376.60     98.61 o 
   0   0  -2   100070.54   117660.13   7582.42 o 
   2   0  -2    10498.80    10840.05    452.41 o 
   4   0  -2    17266.62    16963.92    671.14 o 
   6   0  -2     2077.49     2058.83    108.67 o 
   8   0  -2     8846.23     9508.43    399.72 o 
  10   0  -2     9376.22     8788.30    381.18 o 
  12   0  -2     3787.57     3735.29    207.11 o 
  14   0  -2      693.39      755.71     93.22 o 
  16   0  -2      105.99       94.08     62.75 o 
  18   0  -2     1818.24     2035.55    174.41 o 
  20   0  -2     1292.28     1148.85    246.27 o 
  22   0  -2      168.17      218.35    153.60 o 
   1   1  -2     5571.88     5405.84    150.21 o 
   2   1  -2    10227.13    11057.03    294.10 o 
   3   1  -2    26284.33    27252.86    670.20 o 
   4   1  -2     2231.63     2319.60     64.03 o 
   5   1  -2      914.99      885.84     38.46 o 
   6   1  -2     3587.01     3474.15    106.49 o 
   7   1  -2       79.07      128.20     25.45 o 
   8   1  -2     7264.09     6757.80    203.37 o 
   9   1  -2     5065.16     4604.12    155.08 o 
  10   1  -2      330.94      412.32     40.96 o 
  11   1  -2     1960.79     1969.94     94.52 o 
  12   1  -2      468.92      488.06     49.24 o 
  13   1  -2     5423.70     5084.58    184.77 o 
  14   1  -2     1678.68     1842.14    104.51 o 
  15   1  -2      368.18      348.91     50.61 o 
  16   1  -2      760.79      840.38     73.87 o 
  17   1  -2     1015.65      889.95     81.24 o 
  18   1  -2      608.97      483.36     74.03 o 
  19   1  -2     1863.40     1716.43    164.01 o 
  20   1  -2       73.68       46.66     82.04 o 
  21   1  -2      143.87       94.82     87.43 o 
  22   1  -2       14.31        0.00     89.75 o 
   0   2  -2      999.58     1127.39     53.54 o 
   1   2  -2    10254.27    10491.40    259.46 o 
   2   2  -2    10381.14    10868.14    267.10 o 
   3   2  -2    10191.90    10383.31    259.18 o 
   4   2  -2    16835.38    18231.90    437.18 o 
   5   2  -2     8918.19     9406.24    245.86 o 
   6   2  -2     2139.88     2501.90     72.25 o 
   7   2  -2    21560.62    21611.18    552.65 o 
   8   2  -2      335.65      425.41     27.16 o 
   9   2  -2     1989.89     1988.65     82.38 o 
  10   2  -2      466.49      414.20     42.40 o 
  11   2  -2     1749.08     1893.40     85.74 o 
  12   2  -2     5226.77     4915.57    173.32 o 
  13   2  -2     1854.57     1851.61    103.51 o 
  14   2  -2     3369.25     3125.58    137.43 o 
  15   2  -2      890.07     1079.02     80.50 o 
  16   2  -2      325.44      292.81     51.95 o 
  17   2  -2     3502.04     3882.07    444.55 o 
  18   2  -2      991.92     1012.36     95.69 o 
  19   2  -2      302.35      536.90     87.11 o 
  20   2  -2       89.62       32.53     85.37 o 
  21   2  -2       85.43      168.63     92.88 o 
  22   2  -2       48.12       31.69     90.95 o 
   1   3  -2    13627.97    13388.45    318.76 o 
   2   3  -2    19494.45    19724.39    489.07 o 
   3   3  -2    11760.99    12439.52    320.54 o 
   4   3  -2     3910.09     4124.45    112.43 o 
   5   3  -2     1535.75     1649.65     58.51 o 
   6   3  -2     6432.95     6573.60    173.10 o 
   7   3  -2      251.05      361.90     28.88 o 
   8   3  -2    21181.55    20065.81    491.85 o 
   9   3  -2     1519.19     1530.69     61.30 o 
  10   3  -2      317.34      487.05     44.29 o 
  11   3  -2     4501.99     4327.20    142.37 o 
  12   3  -2      222.21      267.02     37.76 o 
  13   3  -2     1855.89     1994.93     96.80 o 
  14   3  -2      659.38      633.62     65.79 o 
  15   3  -2     1238.61     1180.48     86.55 o 
  16   3  -2     1615.69     1521.60    101.79 o 
  17   3  -2      208.62      265.29     54.55 o 
  18   3  -2     1395.91     1325.96    150.43 o 
  19   3  -2      233.59      342.19     78.80 o 
  20   3  -2       55.71       86.13     77.46 o 
  21   3  -2       26.00       66.97     85.37 o 
   0   4  -2    45861.77    49487.78   1607.15 o 
   1   4  -2    11739.22    12800.45    299.33 o 
   2   4  -2     9474.46     9702.09    232.93 o 
   3   4  -2     7169.45     7620.16    192.45 o 
   4   4  -2     1392.87     1703.48     61.72 o 
   5   4  -2      294.31      358.44     27.12 o 
   6   4  -2     2414.19     2368.34     81.34 o 
   7   4  -2     9711.33     9332.37    248.55 o 
   8   4  -2     2519.90     2524.18     89.90 o 
   9   4  -2     3916.97     3585.35    114.62 o 
  10   4  -2     6831.77     6286.24    226.14 o 
  11   4  -2     1713.29     1818.30    104.64 o 
  12   4  -2     1827.71     1935.49    109.25 o 
  13   4  -2     1143.03     1234.79     75.46 o 
  14   4  -2     1167.11     1231.47     78.94 o 
  15   4  -2      188.95      166.50     41.98 o 
  16   4  -2      948.84      998.57     82.55 o 
  17   4  -2     1240.82     1297.74    150.80 o 
  18   4  -2      191.32      116.41     65.71 o 
  19   4  -2       91.52       88.01     73.44 o 
  20   4  -2      291.64      402.55    110.53 o 
  21   4  -2        1.70      118.10     86.62 o 
   1   5  -2    19384.57    19160.21    472.59 o 
   2   5  -2     5092.02     5041.26    128.78 o 
   3   5  -2      255.55      304.25     27.91 o 
   4   5  -2      405.79      430.52     26.65 o 
   5   5  -2     2069.93     2055.81     68.25 o 
   6   5  -2      635.61      660.55     38.45 o 
   7   5  -2     1628.23     1726.79     79.43 o 
   8   5  -2     6484.53     6268.17    177.96 o 
   9   5  -2     6699.44     6530.76    183.87 o 
  10   5  -2      143.82      117.97     31.32 o 
  11   5  -2     3171.30     3033.51    123.78 o 
  12   5  -2       22.64       78.16     34.12 o 
  13   5  -2      487.28      491.74     65.60 o 
  14   5  -2     1015.39     1028.41     73.44 o 
  15   5  -2     2011.19     2046.55    115.26 o 
  16   5  -2      148.30      147.79     47.12 o 
  17   5  -2      399.96      410.45     68.59 o 
  18   5  -2      318.79      482.97    130.57 o 
  19   5  -2      253.61      184.07    113.86 o 
  20   5  -2      100.80      125.68    149.79 o 
   0   6  -2    11050.22    10297.13    361.76 o 
   1   6  -2      285.19      342.26     24.78 o 
   2   6  -2     2262.45     2398.77     88.04 o 
   3   6  -2     1445.78     1414.41     51.64 o 
   4   6  -2       25.16       50.01     15.19 o 
   5   6  -2     2160.81     2308.88     73.78 o 
   6   6  -2     3489.83     3447.52    101.95 o 
   7   6  -2     1380.05     1430.10     62.19 o 
   8   6  -2      451.64      541.40     47.59 o 
   9   6  -2     1418.95     1513.93    106.33 o 
  10   6  -2     5408.22     4902.55    224.94 o 
  11   6  -2      942.41      983.27    107.35 o 
  12   6  -2      392.12      445.79     67.38 o 
  13   6  -2      214.57      344.59     63.01 o 
  14   6  -2      694.29      737.73     87.68 o 
  15   6  -2      607.00      663.57     87.16 o 
  16   6  -2     1279.25     1386.62    136.91 o 
  17   6  -2      295.15      421.79    100.49 o 
  18   6  -2      174.90      548.40    185.34 o 
  19   6  -2      184.23      284.36    151.06 o 
   1   7  -2     5570.90     5156.07    226.65 o 
   2   7  -2      827.63      806.86     51.03 o 
   3   7  -2      583.06      571.09     50.60 o 
   4   7  -2     3265.73     3301.22    125.56 o 
   5   7  -2     1302.56     1130.99     70.11 o 
   6   7  -2     4035.51     4198.71    156.12 o 
   7   7  -2     1346.91     1564.57     86.31 o 
   8   7  -2     1180.54     1230.73     78.87 o 
   9   7  -2     2475.45     2435.48    116.13 o 
  10   7  -2     2041.80     2122.00    125.53 o 
  11   7  -2      142.16      145.89     50.38 o 
  12   7  -2      796.31      880.48     92.07 o 
  13   7  -2       67.74      112.04     56.79 o 
  14   7  -2      375.07      411.63     74.37 o 
  15   7  -2      894.99      912.79    105.00 o 
  16   7  -2      387.68      335.40    108.93 o 
  17   7  -2       86.05      260.11    152.97 o 
  18   7  -2      275.24      435.42    168.84 o 
   0   8  -2     4468.81     4025.99    285.43 o 
   1   8  -2     2871.59     2862.47    173.15 o 
   2   8  -2     1284.52     1134.60    120.56 o 
   3   8  -2     1615.42     1809.66    130.87 o 
   4   8  -2       68.26       60.02     44.72 o 
   5   8  -2     3887.86     3514.47    189.33 o 
   6   8  -2     1659.07     1768.14    126.97 o 
   7   8  -2     1394.98     1261.64    108.37 o 
   8   8  -2      339.77      342.14     48.71 o 
   9   8  -2      336.70      386.96     52.65 o 
  10   8  -2      733.57      797.58    116.06 o 
  11   8  -2     2251.82     2364.74    140.38 o 
  12   8  -2      588.77      911.96    272.06 o 
  13   8  -2      116.98      189.35     60.90 o 
  14   8  -2      139.58      139.50     64.99 o 
  15   8  -2       55.26      214.79     86.03 o 
  16   8  -2      300.80      359.57     99.35 o 
  17   8  -2      464.00      334.01    100.24 o 
   1   9  -2     1520.15     1478.59    119.60 o 
   2   9  -2      986.78      916.63     98.86 o 
   3   9  -2     1364.86     1244.40    112.76 o 
   4   9  -2     1677.89     1789.62    147.50 o 
   5   9  -2       81.17       31.06     55.82 o 
   6   9  -2      620.85      738.98     89.36 o 
   7   9  -2      330.01      400.37     72.63 o 
   8   9  -2      224.52      193.85     62.31 o 
   9   9  -2      434.60      510.75    100.24 o 
  10   9  -2     1547.93     1903.20    175.85 o 
  11   9  -2      718.26      905.14    121.81 o 
  12   9  -2      382.79      588.86    112.59 o 
  13   9  -2      726.39      759.23    123.18 o 
  14   9  -2       78.76      164.45     92.94 o 
  15   9  -2      155.01      163.40    115.50 o 
  16   9  -2       44.04        0.00    318.63 o 
   0  10  -2     2116.94     1986.26    238.02 o 
   1  10  -2      191.44      447.81     77.14 o 
   2  10  -2      711.82      736.25     98.73 o 
   3  10  -2      383.82      364.94     78.57 o 
   4  10  -2      239.70      197.21     82.27 o 
   5  10  -2     4575.48     4754.08    247.60 o 
   6  10  -2       77.39      146.07     65.78 o 
   7  10  -2      189.08      199.41     66.01 o 
   8  10  -2      402.25      470.02     83.62 o 
   9  10  -2      384.57      586.59    134.67 o 
  10  10  -2      997.61     1079.21    139.34 o 
  11  10  -2     1155.92     1059.74    162.41 o 
  12  10  -2      702.68      728.20    141.04 o 
  13  10  -2       24.01       42.69     86.17 o 
  14  10  -2       84.80       86.19    150.43 o 
   1  11  -2      754.04      943.80    113.08 o 
   2  11  -2       77.25      151.06     71.74 o 
   3  11  -2      334.07      255.94     80.73 o 
   4  11  -2     1965.28     1893.78    160.57 o 
   5  11  -2       36.04      141.42     70.08 o 
   6  11  -2     1648.08     1953.72    158.89 o 
   7  11  -2       26.84       63.77     72.50 o 
   8  11  -2      191.44      228.46     93.72 o 
   9  11  -2      798.21      712.76    185.97 o 
  10  11  -2      455.41      688.15    127.15 o 
  11  11  -2      307.59      293.10    100.59 o 
  12  11  -2      273.21      382.52    114.70 o 
   0  12  -2      471.36      419.03    137.29 o 
   1  12  -2      154.33      200.00     81.32 o 
   2  12  -2      100.01       59.10     83.92 o 
   3  12  -2      620.96      601.43    109.94 o 
   4  12  -2      227.40      222.49     75.87 o 
   5  12  -2     1496.43     1973.40    169.79 o 
   6  12  -2      395.47      420.82    100.21 o 
   7  12  -2     1144.46     1163.36    133.25 o 
   8  12  -2       58.43       80.65     90.60 o 
   9  12  -2      343.00      444.32    111.79 o 
   1  13  -2      229.15      272.41     94.57 o 
   2  13  -2      366.53      314.97     98.39 o 
   3  13  -2      463.47      574.88    140.85 o 
   4  13  -2      603.27      730.77    120.84 o 
   2   0  -1    32158.62    36151.29   1723.21 o 
   4   0  -1    18547.06    20979.72    799.63 o 
   6   0  -1    25766.51    27166.17   1066.77 o 
   8   0  -1    40261.04    38872.66   1322.09 o 
  10   0  -1     6165.06     6050.61    252.12 o 
  12   0  -1     4785.34     4867.76    245.73 o 
  14   0  -1      388.07      306.29     67.83 o 
  16   0  -1     2607.65     2441.14    344.66 o 
  18   0  -1     2993.00     2911.56    261.33 o 
  20   0  -1      425.23      623.32    135.52 o 
  22   0  -1      135.68      289.43    152.33 o 
   0   1  -1     9085.70     9862.43    368.35 o 
   1   1  -1    10893.08    11821.66    291.94 o 
   2   1  -1    39020.16    51183.23   1228.86 o 
   3   1  -1    17426.45    20234.24    468.08 o 
   4   1  -1      787.09      948.22     32.05 o 
   5   1  -1    20535.58    21693.47    506.75 o 
   6   1  -1     2826.15     2804.48     79.98 o 
   7   1  -1    27867.53    29206.58    681.52 o 
   8   1  -1     1084.12     1189.32     49.90 o 
   9   1  -1    11888.55    11923.13    319.89 o 
  10   1  -1     2952.24     2812.42    100.26 o 
  11   1  -1     3058.39     2903.64    103.68 o 
  12   1  -1      509.05      494.02     42.37 o 
  13   1  -1       71.40      114.60     35.72 o 
  14   1  -1      643.77      531.17     58.33 o 
  15   1  -1      117.63      136.60     41.79 o 
  16   1  -1      184.34      255.22     56.48 o 
  17   1  -1     3107.64     3006.65    181.95 o 
  18   1  -1      350.18      252.30     77.42 o 
  19   1  -1      645.31      735.72     96.94 o 
  20   1  -1      300.22      333.66     82.35 o 
  21   1  -1      189.35      200.37     83.46 o 
  22   1  -1       45.32      196.00     92.07 o 
   1   2  -1    34320.99    36963.41    863.18 o 
   2   2  -1     6553.56     6525.32    162.33 o 
   3   2  -1      853.33      960.07     33.35 o 
   4   2  -1    10156.60    10251.04    246.21 o 
   5   2  -1     1188.77     1168.12     41.43 o 
   6   2  -1     7240.67     6880.25    179.19 o 
   7   2  -1      655.55      783.97     37.95 o 
   8   2  -1     9569.31     9209.70    228.76 o 
   9   2  -1    15950.44    16282.67    407.92 o 
  10   2  -1     3018.75     2988.47     97.98 o 
  11   2  -1     3482.20     3600.48    112.73 o 
  12   2  -1      326.30      303.25     38.31 o 
  13   2  -1      217.26      221.76     42.92 o 
  14   2  -1      346.86      325.11     48.72 o 
  15   2  -1     2371.14     2458.72    139.37 o 
  16   2  -1      704.26      754.47     79.08 o 
  17   2  -1       17.45       36.46     55.74 o 
  18   2  -1      698.30     1538.72    550.28 o 
  19   2  -1     1349.85     1403.91    127.77 o 
  20   2  -1      222.02      264.91     75.29 o 
  21   2  -1       38.84      158.24     85.06 o 
  22   2  -1      263.89       99.67    159.95 o 
   0   3  -1    41366.36    43495.61   1425.79 o 
   1   3  -1      805.32      825.57     27.60 o 
   2   3  -1      992.49     1025.03     34.11 o 
   3   3  -1     1989.09     2145.65     75.06 o 
   4   3  -1     1968.30     1924.77     59.68 o 
   5   3  -1     4525.59     4587.96    128.67 o 
   6   3  -1     5321.96     5319.32    139.73 o 
   7   3  -1     5164.63     5345.81    139.82 o 
   8   3  -1     3821.76     3841.44    109.62 o 
   9   3  -1     2219.47     2181.64     79.71 o 
  10   3  -1    12100.67    12033.91    305.85 o 
  11   3  -1     1473.03     1538.55     71.21 o 
  12   3  -1      391.19      429.50     43.60 o 
  13   3  -1      866.20      971.05     65.63 o 
  14   3  -1      570.58      640.33     62.88 o 
  15   3  -1       16.68        6.67     34.36 o 
  16   3  -1     1264.14     1241.80    131.01 o 
  17   3  -1       94.63      161.93     60.34 o 
  18   3  -1     1154.89     1241.94    118.99 o 
  19   3  -1      101.22       94.97     62.29 o 
  20   3  -1      388.63      506.18    168.98 o 
  21   3  -1      175.24      121.89     79.54 o 
   1   4  -1     9419.79    10085.63    245.15 o 
   2   4  -1     5675.80     5691.08    139.02 o 
   3   4  -1     2274.97     2441.38     67.32 o 
   4   4  -1     2075.64     2228.03     68.01 o 
   5   4  -1     2611.42     2677.75     84.72 o 
   6   4  -1     3270.57     3135.10     95.89 o 
   7   4  -1      906.81     1011.05     50.12 o 
   8   4  -1     7088.37     6993.52    200.15 o 
   9   4  -1     6417.18     6213.62    170.97 o 
  10   4  -1      543.64      620.77     44.74 o 
  11   4  -1      773.35      876.47     79.32 o 
  12   4  -1     1758.51     1768.21     97.35 o 
  13   4  -1       70.88       13.43     36.25 o 
  14   4  -1      413.90      411.19     51.73 o 
  15   4  -1     1020.40     1122.50    122.60 o 
  16   4  -1     1072.76     1078.33     90.70 o 
  17   4  -1      217.95      191.27    113.90 o 
  18   4  -1      569.89      511.66     85.54 o 
  19   4  -1      590.93      501.06     87.64 o 
  20   4  -1       74.72      187.73     94.59 o 
  21   4  -1      122.34        0.00     84.89 o 
   0   5  -1     4483.36     4752.59    169.11 o 
   1   5  -1     5052.05     5228.30    137.31 o 
   2   5  -1     5630.47     5660.46    160.85 o 
   3   5  -1     4042.95     4180.81    126.75 o 
   4   5  -1     1694.20     1740.57     57.53 o 
   5   5  -1      213.94      186.88     24.41 o 
   6   5  -1     1135.38     1217.75     58.96 o 
   7   5  -1     6397.36     6064.21    169.82 o 
   8   5  -1      305.92      398.57     34.58 o 
   9   5  -1     2809.40     2503.76    105.14 o 
  10   5  -1      923.29     1096.08     66.64 o 
  11   5  -1     5976.54     5458.93    188.82 o 
  12   5  -1     1689.20     1710.51     96.95 o 
  13   5  -1      791.72      859.55     69.87 o 
  14   5  -1      636.38      668.42     69.60 o 
  15   5  -1      777.37      661.75     70.00 o 
  16   5  -1      359.13      400.60     62.98 o 
  17   5  -1     1682.09     1538.95    159.74 o 
  18   5  -1      261.19      318.40     93.77 o 
  19   5  -1      104.45      191.57     87.61 o 
  20   5  -1       84.71      120.57    194.86 o 
   1   6  -1     9606.54     9232.14    269.55 o 
   2   6  -1     9903.41     9280.61    275.19 o 
   3   6  -1     6182.99     5710.60    179.29 o 
   4   6  -1      652.22      616.10     36.08 o 
   5   6  -1      441.86      477.24     33.43 o 
   6   6  -1      683.62      800.25     58.18 o 
   7   6  -1      587.13      571.95     51.05 o 
   8   6  -1     6372.49     5980.41    196.73 o 
   9   6  -1     3790.44     3737.61    146.92 o 
  10   6  -1      824.64      889.78     71.03 o 
  11   6  -1     3368.58     2934.12    242.35 o 
  12   6  -1     1399.79     1495.92    114.53 o 
  13   6  -1     3021.10     2836.05    189.50 o 
  14   6  -1      403.08      333.92     74.85 o 
  15   6  -1      593.50      547.08    112.24 o 
  16   6  -1      804.37      812.82     98.69 o 
  17   6  -1      107.31       66.55     86.81 o 
  18   6  -1      849.18      703.20    185.79 o 
  19   6  -1      189.62      202.43    105.13 o 
  20   6  -1       73.81      135.09    109.08 o 
   0   7  -1    12030.97    11474.54    624.84 o 
   1   7  -1     3328.05     3376.54    169.40 o 
   2   7  -1     9763.85     9242.23    305.24 o 
   3   7  -1      552.38      662.50     47.13 o 
   4   7  -1     1754.65     1795.05     85.47 o 
   5   7  -1     4586.75     4611.30    157.50 o 
   6   7  -1      886.46      969.52     67.62 o 
   7   7  -1     3208.87     3233.72    136.86 o 
   8   7  -1     1050.56     1045.90     74.92 o 
   9   7  -1      754.54      726.15     63.88 o 
  10   7  -1     2917.53     3005.11    147.06 o 
  11   7  -1      579.16      731.53     84.24 o 
  12   7  -1     1782.57     1826.88    135.24 o 
  13   7  -1      176.37      208.31     63.68 o 
  14   7  -1     1302.68     1420.05    139.22 o 
  15   7  -1      159.31      148.23     73.53 o 
  16   7  -1      493.65      562.44     99.65 o 
  17   7  -1      553.55      768.82    232.94 o 
  18   7  -1      175.71      386.07    119.09 o 
  19   7  -1       18.55       77.44    151.06 o 
   1   8  -1    10820.65    10071.34    402.98 o 
   2   8  -1      325.94      347.47     61.63 o 
   3   8  -1     3143.37     3237.98    175.15 o 
   4   8  -1     3858.17     3637.91    185.84 o 
   5   8  -1     2267.10     2212.56    141.90 o 
   6   8  -1     2619.76     2334.57    178.28 o 
   7   8  -1      138.28      165.85     52.57 o 
   8   8  -1      178.69      192.53     47.89 o 
   9   8  -1     2653.32     2413.57    145.57 o 
  10   8  -1     1092.04     1050.74     89.09 o 
  11   8  -1     1865.30     1901.10    141.96 o 
  12   8  -1        8.00       36.97     58.52 o 
  13   8  -1      862.90      747.13    140.37 o 
  14   8  -1      641.41      785.19    100.82 o 
  15   8  -1      800.84      824.37    100.93 o 
  16   8  -1       79.97      125.60     71.34 o 
  17   8  -1       39.23        0.00     70.36 o 
  18   8  -1       90.17      104.54    208.19 o 
   0   9  -1     5649.18     5055.93    472.23 o 
   1   9  -1      212.28      210.91     60.43 o 
   2   9  -1     2062.70     1856.38    140.37 o 
   3   9  -1     1095.38      947.49     99.06 o 
   4   9  -1      820.53      814.68    115.25 o 
   5   9  -1     1944.76     2013.49    141.29 o 
   6   9  -1      774.88      739.13     89.68 o 
   7   9  -1     1677.81     1542.18    127.84 o 
   8   9  -1      183.95      164.06     62.08 o 
   9   9  -1      708.71      705.55     93.50 o 
  10   9  -1     1493.67     1602.64    241.62 o 
  11   9  -1       28.17       91.39     73.14 o 
  12   9  -1      777.31      694.24    112.19 o 
  13   9  -1      386.71      524.12    119.72 o 
  14   9  -1      136.14      287.18     89.10 o 
  15   9  -1      633.38      634.67    127.08 o 
  16   9  -1      380.71      485.90    116.42 o 
   1  10  -1      622.11      616.74     86.65 o 
   2  10  -1      896.01      947.72    103.55 o 
   3  10  -1     1907.34     2004.53    151.49 o 
   4  10  -1      837.31      949.48    106.74 o 
   5  10  -1      211.31      301.92     75.68 o 
   6  10  -1     1066.12      988.62    110.88 o 
   7  10  -1      929.28      977.97    110.77 o 
   8  10  -1      977.34     1028.47    110.77 o 
   9  10  -1      229.64      304.38     77.31 o 
  10  10  -1      295.41      250.27     92.37 o 
  11  10  -1      275.03      288.97     90.62 o 
  12  10  -1      256.06      228.57     86.98 o 
  13  10  -1      641.28      451.36    197.01 o 
  14  10  -1       41.21       61.53     87.75 o 
   0  11  -1      287.27      358.92    117.36 o 
   1  11  -1      590.12      641.61     98.80 o 
   2  11  -1      967.16     1150.28    152.45 o 
   3  11  -1      370.35      342.38     82.63 o 
   4  11  -1      541.37      565.38     96.84 o 
   5  11  -1       61.81       84.03     68.80 o 
   6  11  -1      565.61      601.52     96.95 o 
   7  11  -1      615.32      703.38    106.27 o 
   8  11  -1       27.19       40.45     67.56 o 
   9  11  -1       68.89      150.47     83.16 o 
  10  11  -1       42.19       70.44     84.37 o 
  11  11  -1      120.17      151.99     93.92 o 
  12  11  -1      610.67      525.98    118.09 o 
   1  12  -1      413.78      438.21     91.10 o 
   2  12  -1      210.42      376.89     87.99 o 
   3  12  -1      438.46      388.91     90.97 o 
   4  12  -1      502.35      575.76    104.15 o 
   5  12  -1      137.48      250.08     86.63 o 
   6  12  -1      179.10      204.97     82.73 o 
   7  12  -1      100.58      120.45     82.61 o 
   8  12  -1      310.68      358.14     91.96 o 
   9  12  -1      149.80      225.40     97.90 o 
   0  13  -1      442.67      554.46    153.63 o 
   1  13  -1       95.06       89.68     83.47 o 
   2  13  -1      284.77      438.59     97.59 o 
   3  13  -1      165.74      294.04     93.19 o 
   4  13  -1       79.43      223.19     89.54 o 
   5  13  -1      946.75     1111.33    204.67 o 
   2   0   0    18080.94    21223.25   1036.78 o 
   4   0   0    31729.52    36278.53   1407.99 o 
   6   0   0    10480.10     9999.05    405.90 o 
   8   0   0    12320.56    14719.29    598.95 o 
  10   0   0    36491.03    37381.25   1470.08 o 
  12   0   0     2044.46     2139.05    129.55 o 
  14   0   0     4166.50     3806.13    271.44 o 
  16   0   0     4591.13     4920.25    339.51 o 
  18   0   0      321.09      206.67     86.92 o 
  20   0   0      442.70      472.12    385.28 o 
  22   0   0       26.70      101.87    105.21 o 
   1   1   0    50198.82    54214.79   1576.81 o 
   2   1   0     2308.02     2829.18     83.90 o 
   3   1   0      583.65      475.05     22.77 o 
   4   1   0     2189.44     2760.10     86.98 o 
   5   1   0     6714.12     6035.79    196.28 o 
   6   1   0     1549.15     2044.12     73.22 o 
   7   1   0     3517.20     4003.91    127.79 o 
   8   1   0     1604.68     1511.83     65.09 o 
   9   1   0    21203.52    23025.84    648.95 o 
  10   1   0      714.56      737.43     50.66 o 
  11   1   0     6276.24     5843.42    202.47 o 
  12   1   0      132.89      168.44     26.41 o 
  13   1   0     1416.73     1697.72     95.61 o 
  14   1   0      531.64      484.55     67.98 o 
  15   1   0     5621.03     5027.44    238.64 o 
  16   1   0      560.63      554.58     79.29 o 
  17   1   0      375.18      414.18     82.82 o 
  18   1   0      723.44      640.30    119.83 o 
  19   1   0      729.32      815.29    102.27 o 
  20   1   0        5.93       56.05     68.36 o 
  21   1   0        0.86       47.73     63.79 o 
  22   1   0        2.98      125.85     75.99 o 
   0   2   0      765.15      414.33     26.54 o 
   1   2   0     5623.97     5863.68    187.52 o 
   2   2   0     7713.27     7903.43    224.05 o 
   3   2   0     7251.35     8038.06    255.49 o 
   4   2   0     2430.32     2430.58     79.47 o 
   5   2   0      130.46      173.22     19.05 o 
   6   2   0     2235.56     2100.91     77.19 o 
   7   2   0     9324.20     9446.89    276.33 o 
   8   2   0      152.42      214.52     27.68 o 
   9   2   0     1083.76     1202.95     65.12 o 
  10   2   0     6521.05     6089.55    193.07 o 
  11   2   0     4637.21     4610.96    167.96 o 
  12   2   0     1280.79     1231.03     67.47 o 
  13   2   0     1576.28     1575.54     95.32 o 
  14   2   0     4723.14     3791.58    193.05 o 
  15   2   0      491.86      478.67     71.58 o 
  16   2   0     2263.75     2150.86    149.33 o 
  17   2   0     3555.84     3441.06    200.80 o 
  18   2   0       20.30        0.00     50.61 o 
  19   2   0      148.60       97.01     64.78 o 
  20   2   0       33.45      102.92     64.65 o 
  21   2   0      181.69      301.43     86.27 o 
  22   2   0        0.45      101.24     71.84 o 
   1   3   0     3711.75     3711.35    126.29 o 
   2   3   0    22584.00    23418.95    715.82 o 
   3   3   0     1433.01     1472.54     56.40 o 
   4   3   0      480.47      518.38     50.24 o 
   5   3   0      882.22      965.08     47.77 o 
   6   3   0      170.54      201.45     31.26 o 
   7   3   0      148.98      137.81     23.33 o 
   8   3   0    12856.94    13240.24    385.81 o 
   9   3   0       25.31       62.52     22.30 o 
  10   3   0     1489.34     1675.91     85.24 o 
  11   3   0        1.35       76.58     26.93 o 
  12   3   0     4199.11     4304.44    149.80 o 
  13   3   0      384.80      435.05     52.13 o 
  14   3   0      265.51      300.68     57.87 o 
  15   3   0      638.07      657.18     82.01 o 
  16   3   0     1424.13     1489.42    123.70 o 
  17   3   0      637.92      705.35     88.88 o 
  18   3   0     1439.13     1555.21    134.88 o 
  19   3   0      755.23      864.31    103.98 o 
  20   3   0      317.45      386.48     96.18 o 
  21   3   0       73.82      267.25     79.76 o 
   0   4   0      968.89     1511.58     76.95 o 
   1   4   0     4378.08     4108.48    143.02 o 
   2   4   0       21.25       32.33     19.11 o 
   3   4   0      271.14      383.63     24.85 o 
   4   4   0     1695.15     2173.88     80.22 o 
   5   4   0     6568.96     6994.65    210.96 o 
   6   4   0        0.01        3.19     18.31 o 
   7   4   0     1571.00     1737.00     86.01 o 
   8   4   0     2627.49     2536.02    111.24 o 
   9   4   0      448.06      554.56     49.56 o 
  10   4   0     2908.28     2774.11    111.48 o 
  11   4   0     4883.95     4676.25    161.83 o 
  12   4   0        5.86       56.97     29.91 o 
  13   4   0      648.05      754.23     71.65 o 
  14   4   0      108.19       67.19     39.90 o 
  15   4   0        1.48       27.13     44.23 o 
  16   4   0      151.91      157.35     59.18 o 
  17   4   0     1036.65     1041.05    109.75 o 
  18   4   0     1481.87     1944.80    150.35 o 
  19   4   0        6.48       39.41     59.46 o 
  20   4   0      622.67      710.84    102.89 o 
  21   4   0      119.18      285.86     77.97 o 
   1   5   0     1868.06     1755.34     87.43 o 
   2   5   0       24.77       67.72     22.30 o 
   3   5   0     6284.47     6204.30    214.86 o 
   4   5   0     8545.60     8148.07    242.01 o 
   5   5   0       39.30       88.08     21.29 o 
   6   5   0     3563.03     3106.41    110.67 o 
   7   5   0      255.23      399.18     37.98 o 
   8   5   0      300.37      325.52     40.55 o 
   9   5   0     6155.81     6158.68    198.75 o 
  10   5   0     3169.55     3224.30    124.65 o 
  11   5   0       22.95       42.04     30.12 o 
  12   5   0       82.11       73.12     40.01 o 
  13   5   0      518.11      578.30     85.63 o 
  14   5   0      333.40      352.60     54.96 o 
  15   5   0       47.70       25.56     44.56 o 
  16   5   0       22.47       53.79     52.85 o 
  17   5   0      260.64      290.98     90.04 o 
  18   5   0      135.99      311.57     90.55 o 
  19   5   0      803.83      750.78    126.77 o 
  20   5   0      534.62      776.00    132.55 o 
   0   6   0     5988.07     5370.37    314.85 o 
   1   6   0       20.21       60.76     18.49 o 
   2   6   0      979.97      847.02     56.38 o 
   3   6   0     6580.82     6092.93    214.09 o 
   4   6   0     4367.49     4283.36    162.61 o 
   5   6   0    11858.13    10722.23    359.42 o 
   6   6   0     1815.31     1753.57     97.19 o 
   7   6   0     5892.61     5168.16    195.17 o 
   8   6   0     1751.81     1963.37    148.13 o 
   9   6   0     6664.08     6132.88    227.10 o 
  10   6   0     4580.54     4237.62    207.32 o 
  11   6   0      828.15      889.42     76.27 o 
  12   6   0      319.48      307.77     69.05 o 
  13   6   0       11.58       36.26     49.08 o 
  14   6   0      100.40      121.93     61.93 o 
  15   6   0      645.35      789.79     95.47 o 
  16   6   0      223.93      241.48     87.58 o 
  17   6   0      877.93      886.02    134.97 o 
  18   6   0      674.98     1005.05    196.96 o 
  19   6   0      785.27      732.57    123.69 o 
  20   6   0      250.12      272.42    104.00 o 
   1   7   0       38.90       10.42     36.95 o 
   2   7   0     5039.19     4898.47    178.89 o 
   3   7   0     9090.39     8930.35    303.26 o 
   4   7   0     4893.44     4738.71    181.73 o 
   5   7   0        9.61       82.14     35.25 o 
   6   7   0    10598.61     9586.98    457.65 o 
   7   7   0       21.68       42.74     35.15 o 
   8   7   0     6448.22     6130.02    231.60 o 
   9   7   0     1239.21     1386.15     95.71 o 
  10   7   0     1490.38     1484.01    101.29 o 
  11   7   0       16.23       16.34     42.50 o 
  12   7   0      219.29      267.73     63.50 o 
  13   7   0     1354.34     1491.23    155.27 o 
  14   7   0      136.89      190.19     62.64 o 
  15   7   0       85.76      114.81     66.61 o 
  16   7   0     1087.35     1445.79    166.50 o 
  17   7   0      128.86      344.01    115.44 o 
  18   7   0      594.84      534.87    138.69 o 
  19   7   0      380.57      458.10    326.25 o 
   0   8   0       11.32       26.69     61.00 o 
   1   8   0     3171.74     2684.35    184.15 o 
   2   8   0     3548.32     3184.21    174.64 o 
   3   8   0     8394.52     7916.02    327.06 o 
   4   8   0      249.10      193.66     51.12 o 
   5   8   0      695.69      673.81     78.81 o 
   6   8   0      489.75      537.27     69.72 o 
   7   8   0    12132.83    10445.72    418.14 o 
   8   8   0      922.34      944.36     81.60 o 
   9   8   0     2377.10     2491.78    138.25 o 
  10   8   0      341.65      279.08     55.51 o 
  11   8   0       38.75       49.58     46.79 o 
  12   8   0     1963.25     1779.49    135.19 o 
  13   8   0       61.72      118.67     63.24 o 
  14   8   0       90.10      134.80     65.26 o 
  15   8   0        1.45       65.57     61.95 o 
  16   8   0       76.49      148.47     75.54 o 
  17   8   0      758.18      808.36    140.01 o 
  18   8   0       23.10      218.55     90.73 o 
   1   9   0     2100.53     2136.16    146.91 o 
   2   9   0     4877.79     4508.19    223.09 o 
   3   9   0     1158.72     1292.39    113.17 o 
   4   9   0      164.42      241.16     60.27 o 
   5   9   0      113.96       99.75     52.12 o 
   6   9   0     1061.12     1185.97    111.14 o 
   7   9   0      712.58      690.72    101.37 o 
   8   9   0     6215.68     6054.38    274.85 o 
   9   9   0      426.41      360.37     74.89 o 
  10   9   0      155.32      309.88     72.62 o 
  11   9   0     1303.87     1249.01    139.69 o 
  12   9   0       89.52      196.41     78.63 o 
  13   9   0     1074.06     1038.61    195.13 o 
  14   9   0      615.90      627.65    118.91 o 
  15   9   0      175.24      206.50     90.84 o 
  16   9   0      355.55      426.86    118.41 o 
   0  10   0     3628.63     3742.95    301.30 o 
   1  10   0      770.29      734.59     91.92 o 
   2  10   0     1216.42     1236.77    118.46 o 
   3  10   0       38.74       40.70     56.99 o 
   4  10   0      401.71      363.51    100.78 o 
   5  10   0      316.47      311.39     74.96 o 
   6  10   0        7.89       51.56     63.25 o 
   7  10   0     1704.82     1953.59    151.29 o 
   8  10   0      391.67      477.87     83.63 o 
   9  10   0      617.87      554.84     87.03 o 
  10  10   0      958.98      977.59    109.58 o 
  11  10   0        4.36       97.90     78.07 o 
  12  10   0      696.89      672.21    134.49 o 
  13  10   0      162.78      253.64    100.40 o 
  14  10   0      148.57      279.83     97.83 o 
  15  10   0       50.59       46.47    121.60 o 
   1  11   0      939.78     1004.72    115.75 o 
   2  11   0      193.31      309.12     78.29 o 
   3  11   0       91.35       84.84     65.88 o 
   4  11   0      236.20      240.64     78.83 o 
   5  11   0       82.05       18.77     64.43 o 
   6  11   0        0.19       46.42     63.58 o 
   7  11   0      210.39      268.09     77.79 o 
   8  11   0      572.61      650.78     99.42 o 
   9  11   0      719.64      633.20     99.23 o 
  10  11   0       38.74      150.29     85.99 o 
  11  11   0       39.80      135.78    111.32 o 
  12  11   0      536.92      374.51    127.77 o 
   0  12   0      241.05      330.25    129.94 o 
   1  12   0       11.62        0.00     70.12 o 
   2  12   0      293.72      202.24     83.83 o 
   3  12   0        3.75       20.15     70.61 o 
   4  12   0      490.46      534.01     96.25 o 
   5  12   0       60.80      230.85     76.49 o 
   6  12   0      851.39      854.44    111.12 o 
   7  12   0        0.50       86.83     72.87 o 
   8  12   0       15.23        0.00     66.77 o 
   9  12   0       29.88       82.12     72.93 o 
  10  12   0       43.81      178.92     96.36 o 
   1  13   0      152.84      204.21     87.03 o 
   2  13   0       38.07        7.92     79.99 o 
   3  13   0      943.96     1082.48    166.19 o 
   4  13   0       14.67       51.49     79.73 o 
   5  13   0        2.50       68.23     82.94 o 
   2   0   1    32073.22    34710.68   1741.33 o 
   4   0   1    18546.13    19992.68    802.79 o 
   6   0   1    25738.03    27436.05   1353.37 o 
   8   0   1    42280.07    41165.88   1968.05 o 
  10   0   1     6180.59     5959.89    333.68 o 
  12   0   1     4486.31     4499.42    274.48 o 
  14   0   1      294.70      311.01     65.00 o 
  16   0   1     2141.73     2420.84    335.13 o 
  18   0   1     3011.96     2778.64    260.99 o 
  20   0   1      456.37      439.89    120.74 o 
  22   0   1      110.63        0.00    253.26 o 
   0   1   1     9613.69    10494.53    648.69 o 
   1   1   1    11044.80    11883.57    379.91 o 
   2   1   1    38140.14    49774.49   1596.04 o 
   3   1   1    16869.00    19513.83    698.16 o 
   4   1   1      709.94      806.66     44.66 o 
   5   1   1    20554.01    20949.97    752.44 o 
   6   1   1     2884.52     3002.70    116.23 o 
   7   1   1    26596.14    27997.04   1009.26 o 
   8   1   1     1216.52     1419.61     68.14 o 
   9   1   1    11976.74    11780.27    432.95 o 
  10   1   1     2766.91     2706.07    108.36 o 
  11   1   1     2809.97     2709.91    110.75 o 
  12   1   1      568.65      657.38     57.77 o 
  13   1   1       65.43       65.24     31.65 o 
  14   1   1      722.25      809.33     66.68 o 
  15   1   1      185.36      165.37     82.52 o 
  16   1   1      263.55      248.71     97.11 o 
  17   1   1     3119.65     2786.20    180.41 o 
  18   1   1      365.81      368.56     73.00 o 
  19   1   1      643.40      666.09     96.35 o 
  20   1   1      269.35      282.70     99.49 o 
  21   1   1      207.63      211.95     76.07 o 
  22   1   1       62.66      141.18     73.34 o 
   1   2   1    35287.02    37763.60   1293.47 o 
   2   2   1     6216.77     6271.25    213.44 o 
   3   2   1      759.65      878.95     45.32 o 
   4   2   1     9886.24    10063.14    366.63 o 
   5   2   1     1014.35      976.85     58.33 o 
   6   2   1     7815.62     7500.04    265.05 o 
   7   2   1      619.34      668.20     50.21 o 
   8   2   1     9065.46     8625.00    332.12 o 
   9   2   1    17038.29    17475.92    600.93 o 
  10   2   1     3257.59     3080.12    135.08 o 
  11   2   1     3405.52     3310.14    153.40 o 
  12   2   1      301.89      304.09     63.76 o 
  13   2   1      233.42      332.74     53.50 o 
  14   2   1      361.43      377.27    105.08 o 
  15   2   1     2374.19     2218.74    161.74 o 
  16   2   1      786.00      718.18    102.64 o 
  17   2   1       26.16       12.52     52.61 o 
  18   2   1      719.37      615.63     92.39 o 
  19   2   1     1410.96     1454.91    132.95 o 
  20   2   1      227.44      163.33     71.27 o 
  21   2   1       52.55       35.86     68.50 o 
  22   2   1      290.79      411.24     90.04 o 
   0   3   1    43139.00    43398.19   2139.79 o 
   1   3   1      792.52      842.09     54.66 o 
   2   3   1      907.68     1018.08     59.53 o 
   3   3   1     1854.99     1836.60     80.87 o 
   4   3   1     1922.34     1902.37     79.39 o 
   5   3   1     4640.18     4738.75    167.48 o 
   6   3   1     5007.23     5169.69    206.01 o 
   7   3   1     4964.22     4674.76    201.42 o 
   8   3   1     3527.05     3377.52    154.16 o 
   9   3   1     2156.14     2202.11    110.42 o 
  10   3   1    12214.45    11938.46    446.75 o 
  11   3   1     1832.42     1919.93    129.18 o 
  12   3   1      430.48      440.91     51.35 o 
  13   3   1      884.88      835.08     92.82 o 
  14   3   1      489.34      430.59    110.31 o 
  15   3   1       55.62       45.95     50.41 o 
  16   3   1     1098.25     1117.93    127.05 o 
  17   3   1      101.43      166.08     57.74 o 
  18   3   1     1142.19     1227.75    123.19 o 
  19   3   1      124.76      132.99     67.06 o 
  20   3   1      358.42      466.32     86.22 o 
  21   3   1      176.33      278.08     77.91 o 
   1   4   1    10130.14    10394.86    377.16 o 
   2   4   1     5218.79     5226.29    215.71 o 
   3   4   1     2127.32     2121.35    104.80 o 
   4   4   1     2175.94     2324.68    107.21 o 
   5   4   1     2817.90     2810.21    138.21 o 
   6   4   1     3255.05     3042.99    148.79 o 
   7   4   1     1033.22     1081.62     68.26 o 
   8   4   1     6958.86     6615.37    267.27 o 
   9   4   1     6624.61     6352.36    251.12 o 
  10   4   1      511.56      512.00     57.34 o 
  11   4   1      800.58      790.12     87.77 o 
  12   4   1     1870.71     1865.80    126.06 o 
  13   4   1       65.64       77.10     34.03 o 
  14   4   1      337.77      355.78     59.87 o 
  15   4   1     1042.88     1052.43    249.56 o 
  16   4   1     1137.37     1161.77    135.89 o 
  17   4   1      190.52      191.26     64.42 o 
  18   4   1      584.37      655.40     90.35 o 
  19   4   1      544.61      404.38     85.27 o 
  20   4   1       71.85       67.96     68.49 o 
  21   4   1       99.56       48.74     69.37 o 
   0   5   1     4213.46     4427.38    270.34 o 
   1   5   1     4367.69     4263.94    196.65 o 
   2   5   1     6224.04     6112.83    235.58 o 
   3   5   1     4745.51     4855.06    188.78 o 
   4   5   1     1613.73     1574.27     97.26 o 
   5   5   1      170.49      215.65     38.86 o 
   6   5   1     1065.01     1049.85     81.19 o 
   7   5   1     6494.87     5945.73    221.74 o 
   8   5   1      281.48      288.28     43.07 o 
   9   5   1     2754.39     2714.96    128.22 o 
  10   5   1      902.22      808.72     71.31 o 
  11   5   1     5854.01     5311.51    200.22 o 
  12   5   1     1640.08     1774.99    110.54 o 
  13   5   1      831.07      755.16     79.32 o 
  14   5   1      586.78      648.70     77.26 o 
  15   5   1      699.10      647.74    101.14 o 
  16   5   1      362.55      387.00     73.66 o 
  17   5   1     1608.97     1509.19    166.60 o 
  18   5   1      258.10      376.00     99.36 o 
  19   5   1       77.44       76.71     86.66 o 
  20   5   1       72.59      128.97     87.23 o 
   1   6   1     9447.23     8980.22    352.46 o 
   2   6   1    10120.82     9050.12    357.46 o 
   3   6   1     6033.31     5457.87    232.15 o 
   4   6   1      694.44      701.33     67.03 o 
   5   6   1      465.31      376.51     52.97 o 
   6   6   1      696.00      729.38     71.86 o 
   7   6   1      574.22      545.96     63.15 o 
   8   6   1     6165.23     5619.69    346.12 o 
   9   6   1     3792.02     3668.38    175.64 o 
  10   6   1      760.19      806.38     74.30 o 
  11   6   1     3220.97     3109.18    152.11 o 
  12   6   1     1440.29     1455.51    102.99 o 
  13   6   1     2977.92     2804.10    176.36 o 
  14   6   1      412.74      468.54    110.71 o 
  15   6   1      617.93      610.30    141.76 o 
  16   6   1      821.92      799.19    126.45 o 
  17   6   1      137.82      179.70    134.51 o 
  18   6   1      894.25     1083.02    148.64 o 
  19   6   1      193.38      331.38    108.23 o 
  20   6   1       44.87      275.27    106.59 o 
   0   7   1    11985.54    11353.82    623.47 o 
   1   7   1     3239.73     3309.48    199.54 o 
   2   7   1     9097.25     8499.73    352.17 o 
   3   7   1      567.71      595.94     67.35 o 
   4   7   1     1749.42     1645.69    114.98 o 
   5   7   1     4948.85     4413.46    204.98 o 
   6   7   1      933.56      959.82     87.28 o 
   7   7   1     3490.85     3536.96    178.55 o 
   8   7   1     1090.09     1072.51     93.81 o 
   9   7   1      727.01      655.27     76.11 o 
  10   7   1     2648.42     2759.98    163.36 o 
  11   7   1      621.35      784.50     75.31 o 
  12   7   1     1762.63     1860.15    127.02 o 
  13   7   1      175.36      109.71     59.84 o 
  14   7   1     1302.40     1353.98    121.25 o 
  15   7   1      133.06      189.55     64.20 o 
  16   7   1      467.00      661.87    109.41 o 
  17   7   1      603.87      731.32    112.48 o 
  18   7   1      181.05        0.00     88.52 o 
  19   7   1        8.42      149.63     85.14 o 
   1   8   1    11239.42    10117.69    402.89 o 
   2   8   1      249.89      277.61     61.08 o 
   3   8   1     3106.68     3109.29    174.36 o 
   4   8   1     3622.19     3124.21    179.61 o 
   5   8   1     2338.28     2032.28    138.07 o 
   6   8   1     2490.55     2371.42    148.27 o 
   7   8   1      110.89      185.45     47.87 o 
   8   8   1      178.35      214.07     67.96 o 
   9   8   1     2553.02     2578.99    138.78 o 
  10   8   1     1124.77     1103.61     90.28 o 
  11   8   1     1906.97     1887.68    121.62 o 
  12   8   1        5.21       48.40     60.57 o 
  13   8   1      855.83      858.07    119.83 o 
  14   8   1      647.48      529.92    125.88 o 
  15   8   1      839.06      987.08    168.20 o 
  16   8   1       81.44      193.27     89.57 o 
  17   8   1       39.01      196.57     93.58 o 
  18   8   1       92.04      108.99     88.31 o 
   0   9   1     5452.49     4752.46    330.15 o 
   1   9   1      160.56      124.82     49.61 o 
   2   9   1     2428.45     2361.43    206.50 o 
   3   9   1     1246.06     1175.72    104.04 o 
   4   9   1      829.28      882.09     94.21 o 
   5   9   1     1719.95     1701.21    132.53 o 
   6   9   1      726.12      601.01     84.79 o 
   7   9   1     1686.74     1508.76    124.37 o 
   8   9   1      193.70       81.70     53.92 o 
   9   9   1      692.04      764.46     94.55 o 
  10   9   1     1499.18     1405.65    123.56 o 
  11   9   1       35.39       36.85     60.18 o 
  12   9   1      781.55      700.78    155.90 o 
  13   9   1      408.89      427.44    141.02 o 
  14   9   1      195.69      224.92     93.49 o 
  15   9   1      665.05      534.36    109.81 o 
  16   9   1      416.49      322.93    309.11 o 
   1  10   1      567.91      577.07     83.26 o 
   2  10   1      889.26      829.27     98.55 o 
   3  10   1     1976.14     1829.34    144.24 o 
   4  10   1      883.11      933.33    102.60 o 
   5  10   1      175.64      197.78     65.20 o 
   6  10   1     1114.08      964.77    124.96 o 
   7  10   1      925.58      996.09    106.05 o 
   8  10   1      931.74      912.61    103.42 o 
   9  10   1      252.01      204.54     73.84 o 
  10  10   1      295.24      305.18     76.18 o 
  11  10   1      248.13      190.25     70.98 o 
  12  10   1      306.31      285.65     95.05 o 
  13  10   1      615.80      383.25    137.07 o 
  14  10   1       16.85      110.51     94.73 o 
   0  11   1      273.87      214.62    103.05 o 
   1  11   1      579.22      710.52     96.87 o 
   2  11   1      936.76     1055.76    114.82 o 
   3  11   1      383.94      403.22     85.57 o 
   4  11   1      563.44      598.18     95.52 o 
   5  11   1       55.74       66.17     61.63 o 
   6  11   1      539.72      473.85     84.12 o 
   7  11   1      596.24      505.17     87.13 o 
   8  11   1       24.20       29.54     59.31 o 
   9  11   1       38.17       45.68     61.27 o 
  10  11   1       22.30       60.94     70.14 o 
  11  11   1      111.36      162.25     90.80 o 
  12  11   1      634.31      671.89    161.19 o 
   1  12   1      392.51      385.35    114.33 o 
   2  12   1      218.75      163.11     74.46 o 
   3  12   1      388.72      384.62     90.39 o 
   4  12   1      507.50      511.64     92.79 o 
   5  12   1      134.31      174.89     73.27 o 
   6  12   1      157.09      170.79     73.32 o 
   7  12   1      104.58      213.40     77.33 o 
   8  12   1      344.64      335.96    116.17 o 
   9  12   1      194.18      161.34     74.41 o 
   0  13   1      477.90      424.87    144.97 o 
   1  13   1       77.94      209.60     82.07 o 
   2  13   1      283.50      245.93     82.21 o 
   3  13   1      172.64      160.45    100.04 o 
   4  13   1       74.12       45.57     77.28 o 
   5  13   1     1039.62      903.60    204.12 o 
   0   0   2   106060.31   123333.76   5948.51 o 
   2   0   2     9023.43     9259.39    393.17 o 
   4   0   2    17106.32    17305.14    676.93 o 
   6   0   2     2154.32     2388.60    255.79 o 
   8   0   2     9031.80     9518.14    502.57 o 
  10   0   2     9526.99     8676.85    471.80 o 
  12   0   2     3719.38     3583.00    238.52 o 
  14   0   2      484.25      541.14     89.96 o 
  16   0   2       79.98        0.00     96.48 o 
  18   0   2     1840.56     1546.19    299.59 o 
  20   0   2     1287.22     1310.63    185.75 o 
  22   0   2      188.85      310.11    142.81 o 
   1   1   2     5612.76     5386.23    179.35 o 
   2   1   2     9632.09    10494.59    386.21 o 
   3   1   2    26673.68    27362.36    955.31 o 
   4   1   2     2392.82     2444.80     97.36 o 
   5   1   2      843.16      894.17     67.02 o 
   6   1   2     3824.46     3923.48    145.83 o 
   7   1   2       21.84       67.54     19.32 o 
   8   1   2     6324.16     6235.88    218.76 o 
   9   1   2     5011.55     4825.70    164.52 o 
  10   1   2      263.37      311.74     31.75 o 
  11   1   2     1620.35     1730.42     83.69 o 
  12   1   2      432.28      443.06     52.32 o 
  13   1   2     5738.77     5411.90    220.35 o 
  14   1   2     1835.79     1856.05    113.49 o 
  15   1   2      307.81      465.15     92.71 o 
  16   1   2      806.99      736.44    144.95 o 
  17   1   2     1063.57      924.28    161.22 o 
  18   1   2      650.87      786.35    150.11 o 
  19   1   2     1920.84     1755.78    229.28 o 
  20   1   2       77.23       56.75     65.58 o 
  21   1   2      127.27      107.90     75.16 o 
  22   1   2       16.16       76.22     75.93 o 
   0   2   2     1542.89     1615.62     87.65 o 
   1   2   2    10070.98    10030.61    389.17 o 
   2   2   2    10077.69    10305.07    348.08 o 
   3   2   2     9944.96    10053.76    338.09 o 
   4   2   2    15946.66    16599.64    567.39 o 
   5   2   2     9036.56     9753.10    320.23 o 
   6   2   2     2045.23     2454.34    107.66 o 
   7   2   2    20951.38    21374.17    765.62 o 
   8   2   2      276.43      416.63     40.13 o 
   9   2   2     2292.38     2163.53    102.79 o 
  10   2   2      529.56      646.24     51.39 o 
  11   2   2     1690.94     1803.07     99.72 o 
  12   2   2     5115.52     4877.09    239.66 o 
  13   2   2     1623.14     1810.49    125.33 o 
  14   2   2     3239.68     2875.76    155.51 o 
  15   2   2      813.72      819.09    102.56 o 
  16   2   2      317.45      305.63     75.77 o 
  17   2   2     3517.69     2759.41    296.86 o 
  18   2   2      984.76     1133.01    183.36 o 
  19   2   2      326.82      376.56     96.83 o 
  20   2   2       68.41       64.42     65.76 o 
  21   2   2       92.08      150.82     70.01 o 
  22   2   2       44.12      119.82     76.95 o 
   1   3   2    13977.67    13370.44    481.89 o 
   2   3   2    20269.16    19759.17    639.67 o 
   3   3   2    12596.92    13154.61    421.34 o 
   4   3   2     3950.21     3974.43    148.49 o 
   5   3   2     1780.63     1835.10     81.66 o 
   6   3   2     5861.05     6037.27    223.00 o 
   7   3   2      204.75      312.97     34.82 o 
   8   3   2    22069.93    21141.69    819.39 o 
   9   3   2     1435.83     1339.66     86.19 o 
  10   3   2      386.05      458.19     60.65 o 
  11   3   2     4404.39     4219.66    181.94 o 
  12   3   2      347.79      372.55     50.40 o 
  13   3   2     1825.42     1973.20    145.93 o 
  14   3   2      556.05      643.17     84.35 o 
  15   3   2     1236.41     1118.06    169.84 o 
  16   3   2     1530.82     1687.04    148.03 o 
  17   3   2      202.47      330.06    122.08 o 
  18   3   2     1440.72     1215.93    296.42 o 
  19   3   2      194.32      208.06    169.98 o 
  20   3   2       27.85       25.36     60.30 o 
  21   3   2       14.56       77.21     68.40 o 
   0   4   2    45648.46    47425.93   2412.60 o 
   1   4   2    10769.23    11650.35    454.16 o 
   2   4   2     9469.85     9253.32    354.61 o 
   3   4   2     7478.37     8020.91    295.75 o 
   4   4   2     1781.36     2099.88     91.46 o 
   5   4   2      420.32      494.24     44.45 o 
   6   4   2     2567.13     2730.93    111.61 o 
   7   4   2    10092.22     9371.92    323.45 o 
   8   4   2     2430.66     2643.16    116.56 o 
   9   4   2     3922.68     3519.18    146.31 o 
  10   4   2     6688.53     6075.98    303.79 o 
  11   4   2     1688.58     1768.90    172.42 o 
  12   4   2     1988.63     2125.03    120.75 o 
  13   4   2     1313.98     1434.98    125.33 o 
  14   4   2     1428.61     1611.62    133.13 o 
  15   4   2      186.23      188.74    140.27 o 
  16   4   2      915.00      927.77    272.93 o 
  17   4   2     1277.38     1548.29    212.29 o 
  18   4   2      205.91      222.04     83.09 o 
  19   4   2      101.82      196.15     86.78 o 
  20   4   2      273.74      341.03     79.89 o 
  21   4   2        0.63       14.37     71.44 o 
   1   5   2    18611.85    18518.31    685.17 o 
   2   5   2     4847.66     4683.36    201.99 o 
   3   5   2      134.86      108.69     31.60 o 
   4   5   2      401.04      386.17     45.93 o 
   5   5   2     1827.24     1816.37    108.97 o 
   6   5   2      722.20      563.86     53.77 o 
   7   5   2     1479.93     1534.20     93.25 o 
   8   5   2     6484.25     6091.00    232.15 o 
   9   5   2     6841.14     6267.71    306.49 o 
  10   5   2      189.49      132.27     39.02 o 
  11   5   2     3008.21     3194.53    146.98 o 
  12   5   2       35.75       74.77     40.16 o 
  13   5   2      486.86      560.31     63.63 o 
  14   5   2     1036.59     1105.20    120.19 o 
  15   5   2     2019.78     2064.83    241.81 o 
  16   5   2      148.11      110.96     70.51 o 
  17   5   2      400.06      368.74    131.87 o 
  18   5   2      298.74      198.76    120.00 o 
  19   5   2      225.82      310.83    106.26 o 
  20   5   2       94.71      123.23    100.18 o 
   0   6   2    11484.09    10776.57    566.29 o 
   1   6   2      259.13      257.47     42.54 o 
   2   6   2     2328.79     2338.57    130.88 o 
   3   6   2     1316.93     1452.08     98.67 o 
   4   6   2       13.71       27.09     30.78 o 
   5   6   2     1733.64     1786.53    120.08 o 
   6   6   2     3353.10     3284.00    165.00 o 
   7   6   2     1380.46     1551.61    106.16 o 
   8   6   2      605.86      645.00     70.43 o 
   9   6   2     1161.78     1309.00     94.62 o 
  10   6   2     5891.94     5469.88    210.60 o 
  11   6   2      955.21      927.53     79.91 o 
  12   6   2      395.56      482.69     73.02 o 
  13   6   2      181.66      124.74     47.72 o 
  14   6   2      690.32      683.10    119.36 o 
  15   6   2      592.49      640.01    118.00 o 
  16   6   2     1330.99     1348.19    164.60 o 
  17   6   2      326.62      426.92    109.54 o 
  18   6   2      136.94      249.95     86.05 o 
  19   6   2      193.95      164.56    129.91 o 
   1   7   2     5508.81     5310.67    227.28 o 
   2   7   2      799.13      751.02     75.53 o 
   3   7   2      674.79      599.75     93.81 o 
   4   7   2     3519.59     3283.51    167.40 o 
   5   7   2     1354.79     1262.43     99.33 o 
   6   7   2     4353.41     4183.21    191.63 o 
   7   7   2     1235.68     1305.23    107.65 o 
   8   7   2      999.64      988.14     99.64 o 
   9   7   2     2377.01     2055.60    140.19 o 
  10   7   2     2017.43     2074.09    186.34 o 
  11   7   2      157.93      189.38     56.39 o 
  12   7   2      801.59      944.60    112.32 o 
  13   7   2       75.46      106.34     51.83 o 
  14   7   2      352.75      392.86     83.31 o 
  15   7   2      884.00      948.88    164.41 o 
  16   7   2      393.94      537.04    123.09 o 
  17   7   2       74.15      109.80     81.62 o 
  18   7   2      206.66      339.30     97.03 o 
   0   8   2     4948.33     4312.65    284.83 o 
   1   8   2     2943.92     2739.02    160.46 o 
   2   8   2     1209.88     1156.09    100.51 o 
   3   8   2     1889.06     2004.35    134.81 o 
   4   8   2       38.20       27.76     40.39 o 
   5   8   2     3907.53     3479.38    187.06 o 
   6   8   2     1626.95     1512.13    119.11 o 
   7   8   2     1548.32     1338.97    159.41 o 
   8   8   2      395.39      312.51     62.12 o 
   9   8   2      430.03      490.81     72.48 o 
  10   8   2      734.43      847.96     91.36 o 
  11   8   2     2254.73     2202.65    151.76 o 
  12   8   2      577.34      668.67    102.51 o 
  13   8   2      114.93      171.72     78.68 o 
  14   8   2      152.62      132.51     75.90 o 
  15   8   2       58.07       72.06     79.12 o 
  16   8   2      329.82      200.14     88.54 o 
  17   8   2      419.17      368.79    131.20 o 
   1   9   2     1315.69     1128.60    130.28 o 
   2   9   2      988.20      932.23     96.66 o 
   3   9   2     1151.58     1188.71    110.07 o 
   4   9   2     1648.04     1708.00    130.64 o 
   5   9   2       75.85        0.00     48.56 o 
   6   9   2      652.76      699.76     87.77 o 
   7   9   2      368.95      295.62     66.03 o 
   8   9   2      208.64      297.51     69.74 o 
   9   9   2      450.34      407.66     76.62 o 
  10   9   2     1550.79     1599.61    159.59 o 
  11   9   2      695.84      621.13     89.26 o 
  12   9   2      454.99      543.79     85.24 o 
  13   9   2      727.28      666.65    112.76 o 
  14   9   2       89.01       78.41     82.73 o 
  15   9   2      167.17      227.96    153.60 o 
  16   9   2       54.41       44.02    115.34 o 
   0  10   2     1981.57     2031.51    215.17 o 
   1  10   2      130.97      202.06     62.21 o 
   2  10   2      800.71      773.93    151.11 o 
   3  10   2      419.07      362.79     75.22 o 
   4  10   2      221.01      126.05     73.41 o 
   5  10   2     4624.58     4019.58    263.74 o 
   6  10   2       61.03      158.82     64.52 o 
   7  10   2      171.85      133.29     63.89 o 
   8  10   2      453.16      429.61    113.79 o 
   9  10   2      366.65      414.44     88.13 o 
  10  10   2      937.45      948.11    111.04 o 
  11  10   2     1069.93      973.77    144.93 o 
  12  10   2      714.86      834.15    171.14 o 
  13  10   2       21.35       69.25     78.67 o 
  14  10   2       86.62      114.98     86.25 o 
   1  11   2      804.18      802.44    102.49 o 
   2  11   2       81.19       97.62     64.81 o 
   3  11   2      319.42      242.12     75.45 o 
   4  11   2     1924.58     1787.27    169.64 o 
   5  11   2       45.56       29.71     68.01 o 
   6  11   2     1656.70     1525.79    221.71 o 
   7  11   2       31.99       90.88     66.16 o 
   8  11   2      189.82      202.46     72.15 o 
   9  11   2      789.40      747.96    160.51 o 
  10  11   2      555.76      657.06     91.34 o 
  11  11   2      265.31      239.61    113.42 o 
  12  11   2      255.09      356.89     97.52 o 
   0  12   2      574.65      432.28    129.17 o 
   1  12   2      149.51       62.79     63.96 o 
   2  12   2       95.01       90.27     65.87 o 
   3  12   2      553.33      555.26    124.05 o 
   4  12   2      212.80      123.36     73.33 o 
   5  12   2     1521.98     1718.60    237.21 o 
   6  12   2      456.68      358.73     84.00 o 
   7  12   2     1136.46     1277.26    181.34 o 
   8  12   2       49.07      203.08     75.93 o 
   9  12   2      379.33      440.15    140.35 o 
   1  13   2      220.52      230.35     94.20 o 
   2  13   2      347.10      231.48    102.61 o 
   3  13   2      449.57      373.57    119.47 o 
   4  13   2      617.25      704.76    103.08 o 
   2   0   3     6412.78     6823.61    247.20 o 
   4   0   3     4578.79     4276.18    184.94 o 
   6   0   3     1217.56     1490.93     78.83 o 
   8   0   3     3555.77     3687.80    316.09 o 
  10   0   3     5534.31     5396.60    323.21 o 
  12   0   3     5939.24     5410.32    315.69 o 
  14   0   3     2053.47     2104.49    186.39 o 
  16   0   3     2091.64     2307.25    196.09 o 
  18   0   3      287.83      303.40    176.45 o 
  20   0   3      541.32      366.87    204.38 o 
   0   1   3    14061.11    15161.79    544.94 o 
   1   1   3     5749.64     6173.48    163.63 o 
   2   1   3     5702.02     5928.66    161.96 o 
   3   1   3      543.10      547.73     29.50 o 
   4   1   3     1716.91     1715.41     55.82 o 
   5   1   3     8628.21     9063.26    244.36 o 
   6   1   3     1824.77     1897.21     74.82 o 
   7   1   3     3320.47     3235.50    119.15 o 
   8   1   3     1164.40     1129.47     66.87 o 
   9   1   3     1584.47     1627.28     76.85 o 
  10   1   3     2070.13     2075.94     90.90 o 
  11   1   3     3779.40     3442.14    169.93 o 
  12   1   3     2352.26     2289.31    126.07 o 
  13   1   3     1609.99     1408.60    100.00 o 
  14   1   3      612.77      542.53     65.45 o 
  15   1   3      454.36      473.39     62.69 o 
  16   1   3       52.79       93.67     44.17 o 
  17   1   3      845.24      999.64    170.54 o 
  18   1   3      143.25      122.29    104.55 o 
  19   1   3       19.96       61.17    107.94 o 
  20   1   3      113.96       89.67    124.62 o 
  21   1   3      194.77      196.35    155.51 o 
   1   2   3    18335.85    18131.43    596.61 o 
   2   2   3     3445.89     3628.36    125.64 o 
   3   2   3     8921.42     8933.11    292.65 o 
   4   2   3     8967.10    10103.87    335.71 o 
   5   2   3     1377.21     1338.04     67.53 o 
   6   2   3     5960.66     5662.98    197.59 o 
   7   2   3     4842.76     4935.84    182.04 o 
   8   2   3     1833.00     1746.49     98.67 o 
   9   2   3     4170.99     3855.85    158.52 o 
  10   2   3     4427.13     4319.03    179.28 o 
  11   2   3     6582.69     6251.72    482.53 o 
  12   2   3      924.08      969.46     83.25 o 
  13   2   3     2836.26     2773.89    141.55 o 
  14   2   3      566.26      520.47     64.62 o 
  15   2   3     2211.93     2231.14    134.94 o 
  16   2   3       10.15       48.30     92.17 o 
  17   2   3       22.29       27.71     89.41 o 
  18   2   3       21.53        0.00    152.33 o 
  19   2   3      544.53      435.42    141.27 o 
  20   2   3      181.36      175.53    130.49 o 
  21   2   3      199.77      314.92    140.57 o 
   0   3   3    22777.29    23019.43   1135.39 o 
   1   3   3     2099.23     2152.97     95.29 o 
   2   3   3    10585.99     9831.74    347.33 o 
   3   3   3     2439.94     2134.57     94.43 o 
   4   3   3     2676.96     2565.45    101.30 o 
   5   3   3    12102.87    11610.35    380.41 o 
   6   3   3     8591.95     9385.65    330.67 o 
   7   3   3     4266.51     4279.24    166.83 o 
   8   3   3     3860.85     3789.82    144.00 o 
   9   3   3     3131.38     2974.87    120.37 o 
  10   3   3     9057.08     8158.19    322.81 o 
  11   3   3     2139.61     2139.22    119.08 o 
  12   3   3     3358.73     2947.80    197.37 o 
  13   3   3        3.50        0.00     51.39 o 
  14   3   3     2038.97     1960.63    129.16 o 
  15   3   3       50.95      106.93     46.01 o 
  16   3   3     1195.18     1157.04    129.13 o 
  17   3   3      409.68      370.48     85.87 o 
  18   3   3      520.90      465.14    137.61 o 
  19   3   3      554.79      348.40    136.60 o 
  20   3   3      491.35      542.87    166.82 o 
  21   3   3      144.35      178.82     95.96 o 
   1   4   3    10655.37    10940.78    394.17 o 
   2   4   3     8211.52     7642.36    299.93 o 
   3   4   3     8680.50     8839.77    314.55 o 
   4   4   3    10390.81    10276.56    352.89 o 
   5   4   3     3324.47     3519.10    133.24 o 
   6   4   3    14075.11    13208.29    460.08 o 
   7   4   3      917.92     1186.68     72.28 o 
   8   4   3    11839.22    10951.70    374.53 o 
   9   4   3     5868.59     5248.72    204.44 o 
  10   4   3     1774.03     1774.97     99.19 o 
  11   4   3     2132.62     1987.09    109.47 o 
  12   4   3      737.97      690.69     80.95 o 
  13   4   3     1456.00     1550.71    143.15 o 
  14   4   3     1099.76     1133.68    121.53 o 
  15   4   3      965.80     1321.32    169.01 o 
  16   4   3      913.48     1006.03    176.59 o 
  17   4   3       54.94        0.00     68.44 o 
  18   4   3      708.20      694.43    168.98 o 
  19   4   3      377.00      208.99    133.92 o 
  20   4   3      462.68      633.83    171.90 o 
   0   5   3     4966.48     4916.27    308.10 o 
   1   5   3     6287.86     6463.19    296.77 o 
   2   5   3     2112.09     2346.87    120.28 o 
   3   5   3     7535.27     7208.73    276.36 o 
   4   5   3     1039.84     1042.19     79.01 o 
   5   5   3    10587.50    10118.39    352.34 o 
   6   5   3      336.44      292.01     43.89 o 
   7   5   3    13315.08    12129.62    412.72 o 
   8   5   3      511.86      540.82     69.69 o 
   9   5   3     7254.15     6865.42    257.96 o 
  10   5   3     1185.25     1359.18     89.94 o 
  11   5   3     1204.97     1113.98     87.52 o 
  12   5   3      318.24      337.62     52.50 o 
  13   5   3      430.43      559.89     80.62 o 
  14   5   3      104.77       38.36     69.26 o 
  15   5   3     1018.20     1048.99    146.14 o 
  16   5   3      557.17      476.21    216.37 o 
  17   5   3     1612.93     1531.39    223.57 o 
  18   5   3       72.89        0.00    125.16 o 
  19   5   3      369.89      367.63    153.04 o 
  20   5   3       44.75      187.61    146.11 o 
   1   6   3       27.49       58.58     32.12 o 
   2   6   3     7719.77     7258.49    322.00 o 
   3   6   3      162.59      153.43     39.75 o 
   4   6   3     5883.54     5700.23    249.05 o 
   5   6   3      441.15      421.12     70.91 o 
   6   6   3     3216.08     3309.68    158.71 o 
   7   6   3      416.41      489.16     62.35 o 
   8   6   3     8472.82     8090.52    301.85 o 
   9   6   3      299.05      313.80     51.74 o 
  10   6   3     1066.87     1241.14    122.59 o 
  11   6   3      240.16      231.65     49.29 o 
  12   6   3       79.95       55.67     44.97 o 
  13   6   3       45.21       66.54     58.92 o 
  14   6   3      800.10      862.03    102.24 o 
  15   6   3      306.51      389.61    107.69 o 
  16   6   3      464.47      392.03    111.69 o 
  17   6   3      274.64      363.12    142.94 o 
  18   6   3      784.89      798.42    193.59 o 
  19   6   3      291.78      439.29    155.56 o 
   0   7   3      718.63      604.63    100.91 o 
   1   7   3     3448.43     3068.41    168.43 o 
   2   7   3      334.50      338.75     56.30 o 
   3   7   3     1113.51      886.07     91.25 o 
   4   7   3      502.39      447.41     64.42 o 
   5   7   3      745.45      796.27     81.49 o 
   6   7   3     1477.53     1438.93    144.38 o 
   7   7   3     4077.12     3782.26    202.65 o 
   8   7   3      252.76      257.57     55.38 o 
   9   7   3      834.40      857.38     86.83 o 
  10   7   3     1783.83     1547.22    121.32 o 
  11   7   3     1051.03     1206.50     98.13 o 
  12   7   3       66.73      147.01     52.27 o 
  13   7   3      217.04      334.87     65.83 o 
  14   7   3       76.30       91.07     70.60 o 
  15   7   3      111.99        0.00     88.98 o 
  16   7   3      231.18      214.70    101.24 o 
  17   7   3      265.99      366.58    137.57 o 
  18   7   3      389.82      534.92    164.41 o 
   1   8   3       85.01      132.98     46.53 o 
   2   8   3      441.74      487.06     68.43 o 
   3   8   3     2391.04     2338.12    148.01 o 
   4   8   3     1561.61     1385.11    114.27 o 
   5   8   3      224.82      285.82     59.09 o 
   6   8   3      318.49      379.05     65.82 o 
   7   8   3      897.17      796.40     99.31 o 
   8   8   3      382.70      364.11     64.64 o 
   9   8   3      731.87      680.26     86.67 o 
  10   8   3      178.40      230.84     62.37 o 
  11   8   3       78.96      169.42     60.69 o 
  12   8   3      124.05      165.67     65.96 o 
  13   8   3      477.40      646.58    129.85 o 
  14   8   3      595.59      363.15    133.39 o 
  15   8   3      236.22      265.95    126.57 o 
  16   8   3      211.44      253.13    138.58 o 
  17   8   3      111.28       68.60    105.34 o 
   0   9   3     1926.41     1843.52    197.63 o 
   1   9   3      642.94      599.62     80.67 o 
   2   9   3     2046.61     1706.55    132.20 o 
   3   9   3       58.36       45.50     53.48 o 
   4   9   3      633.25      643.23     86.32 o 
   5   9   3     1440.89     1170.71    139.80 o 
   6   9   3      989.07      838.45    122.58 o 
   7   9   3      410.44      413.67     73.56 o 
   8   9   3       44.96      105.10     65.52 o 
   9   9   3      106.75      138.02     61.39 o 
  10   9   3      571.58      609.67     88.16 o 
  11   9   3       60.62       51.35     63.18 o 
  12   9   3      632.07      624.88     88.22 o 
  13   9   3      288.38      278.21     74.56 o 
  14   9   3      246.41      283.22    115.31 o 
  15   9   3      431.61      477.05    159.95 o 
   1  10   3     1852.64     1813.90    143.67 o 
   2  10   3      422.15      367.76     74.79 o 
   3  10   3     2601.90     2241.13    163.22 o 
   4  10   3      775.38      829.76     98.77 o 
   5  10   3      294.85      275.50     72.01 o 
   6  10   3      756.43      663.09     92.82 o 
   7  10   3      491.07      399.06     76.46 o 
   8  10   3      472.44      442.57     92.35 o 
   9  10   3      565.19      378.51    128.26 o 
  10  10   3       83.01       96.24     76.59 o 
  11  10   3      578.52      540.63     89.56 o 
  12  10   3       42.37       70.18     64.70 o 
  13  10   3     1001.18      976.87    112.46 o 
  14  10   3      233.98      274.42    124.64 o 
   0  11   3     2176.32     1776.90    206.16 o 
   1  11   3      463.36      438.64     83.51 o 
   2  11   3     3076.87     2890.59    271.97 o 
   3  11   3       94.26      112.17     66.58 o 
   4  11   3     1159.86     1304.69    156.20 o 
   5  11   3      680.24      734.80     99.34 o 
   6  11   3      490.24      462.76    146.58 o 
   7  11   3      283.75      320.35    111.77 o 
   8  11   3      215.74      103.23     74.28 o 
   9  11   3       27.25       32.12     68.34 o 
  10  11   3      333.94      383.29     81.79 o 
  11  11   3      137.84      324.25     79.78 o 
   1  12   3     1250.76     1219.04    123.67 o 
   2  12   3      216.27      213.34     76.80 o 
   3  12   3     1049.47     1041.95    143.47 o 
   4  12   3      407.57      420.58     85.84 o 
   5  12   3       94.88       92.31     72.73 o 
   6  12   3      140.67      198.55     78.70 o 
   7  12   3       57.79      209.54     80.23 o 
   8  12   3       91.55      172.93     77.80 o 
   0  13   3      758.20      656.15    147.82 o 
   1  13   3      207.67      182.99     83.90 o 
   0   0   4    59368.71    68135.04   3320.88 o 
   2   0   4      237.36      261.26     24.29 o 
   4   0   4      264.59      264.30     33.52 o 
   6   0   4     7727.37     7239.68    268.48 o 
   8   0   4     3151.17     3238.22    147.59 o 
  10   0   4     7066.78     6206.77    377.82 o 
  12   0   4     2378.78     2167.24    186.97 o 
  14   0   4     1227.44     1231.37    141.62 o 
  16   0   4     2049.15     1930.52    188.64 o 
  18   0   4      609.92      910.19    242.46 o 
  20   0   4      614.20      421.46    205.65 o 
   1   1   4    12334.99    12544.92    315.56 o 
   2   1   4     4425.23     4551.11    128.28 o 
   3   1   4     1197.52     1349.41     50.80 o 
   4   1   4     3127.96     2801.18     87.00 o 
   5   1   4     1968.71     1750.62     61.73 o 
   6   1   4     2193.26     2210.84     72.89 o 
   7   1   4     5274.60     4899.40    144.72 o 
   8   1   4     1681.96     1606.23     71.63 o 
   9   1   4     7459.70     7087.62    252.46 o 
  10   1   4     1440.72     1513.99    101.67 o 
  11   1   4     2775.65     2788.97    157.76 o 
  12   1   4      534.47      510.33     63.16 o 
  13   1   4       28.19       29.18     36.02 o 
  14   1   4      514.00      499.89     68.38 o 
  15   1   4     2148.88     2245.83    139.68 o 
  16   1   4      499.24      498.99     73.62 o 
  17   1   4      820.32     1056.20     97.93 o 
  18   1   4      419.57      721.74    199.30 o 
  19   1   4      443.98      535.15    153.61 o 
  20   1   4      282.08      147.38    163.76 o 
  21   1   4      432.38      667.98    182.80 o 
   0   2   4    15717.00    16001.68    651.21 o 
   1   2   4     3301.90     3246.86    124.07 o 
   2   2   4     1895.72     1862.15     81.74 o 
   3   2   4     4337.60     4459.31    162.59 o 
   4   2   4      603.96      640.66     44.23 o 
   5   2   4    16084.70    16485.03    481.62 o 
   6   2   4     2523.59     2324.55     86.57 o 
   7   2   4     6175.74     6270.10    196.73 o 
   8   2   4      354.48      505.66     42.58 o 
   9   2   4      865.47      926.55     69.17 o 
  10   2   4     2260.28     2152.92    113.99 o 
  11   2   4     3479.86     3290.55    167.74 o 
  12   2   4      328.96      398.03     58.05 o 
  13   2   4     1502.99     1364.91    106.10 o 
  14   2   4      565.61      670.88     75.71 o 
  15   2   4     1484.79     1492.01    115.49 o 
  16   2   4     1502.17     1604.55    120.46 o 
  17   2   4      578.91      624.15     98.33 o 
  18   2   4       13.15       44.43     90.06 o 
  19   2   4      436.90      250.73    136.39 o 
  20   2   4      142.43      243.71    144.07 o 
  21   2   4      451.28      356.77    148.56 o 
   1   3   4     9743.15    10029.04    334.59 o 
   2   3   4     3474.61     3175.13    124.94 o 
   3   3   4     6937.60     6701.72    238.95 o 
   4   3   4    13876.50    13294.30    448.63 o 
   5   3   4     2654.35     2807.55    114.75 o 
   6   3   4    10040.86     9770.36    343.63 o 
   7   3   4      564.13      600.35     50.71 o 
   8   3   4     3049.25     3119.13    154.50 o 
   9   3   4      636.32      595.39     55.51 o 
  10   3   4     1653.14     1787.64    120.32 o 
  11   3   4     3243.47     3199.90    174.71 o 
  12   3   4     1080.13     1114.53     85.42 o 
  13   3   4     1049.18     1134.74     96.11 o 
  14   3   4     2721.47     2440.35    150.49 o 
  15   3   4      979.85     1028.71     99.95 o 
  16   3   4      552.97      716.60     84.32 o 
  17   3   4      329.50      410.04     89.43 o 
  18   3   4      229.06      352.92     95.31 o 
  19   3   4       24.25       83.17    123.83 o 
  20   3   4      754.63      758.84    171.68 o 
   0   4   4    10269.90    10121.89    545.12 o 
   1   4   4     3996.57     4132.22    175.00 o 
   2   4   4    12299.77    11542.17    432.97 o 
   3   4   4     2294.22     2343.75    103.99 o 
   4   4   4     6125.45     6303.47    215.93 o 
   5   4   4     6732.33     6361.43    223.54 o 
   6   4   4       21.52       44.69     26.30 o 
   7   4   4      594.82      651.06     56.40 o 
   8   4   4     1548.29     1602.88     92.25 o 
   9   4   4      208.88      239.23     39.83 o 
  10   4   4     2936.47     2721.28    134.62 o 
  11   4   4     5073.66     4656.46    214.76 o 
  12   4   4     3812.28     3662.76    184.40 o 
  13   4   4      132.80      170.26     59.22 o 
  14   4   4     1873.96     2150.21    234.53 o 
  15   4   4      428.82      426.63     72.52 o 
  16   4   4      107.71      149.60     60.52 o 
  17   4   4      541.66      672.71    110.04 o 
  18   4   4      417.56      497.09    104.45 o 
  19   4   4      171.51      309.59    134.32 o 
  20   4   4      190.67      134.97    140.71 o 
   1   5   4     7579.48     7292.65    278.75 o 
   2   5   4     1109.25     1141.90     87.39 o 
   3   5   4    14676.53    13629.28    520.51 o 
   4   5   4     3927.66     3671.37    148.93 o 
   5   5   4       31.05       81.05     33.79 o 
   6   5   4     1102.21     1098.77     77.48 o 
   7   5   4     2649.70     2698.25    128.31 o 
   8   5   4      904.58      996.80     77.58 o 
   9   5   4     1931.88     1974.37    109.09 o 
  10   5   4     2581.05     2585.92    131.60 o 
  11   5   4     3329.36     3302.84    153.04 o 
  12   5   4      306.93      496.99     78.46 o 
  13   5   4     4406.15     4077.29    215.54 o 
  14   5   4      162.50      238.87     76.48 o 
  15   5   4      252.22      275.39     83.88 o 
  16   5   4       72.67      117.89    113.96 o 
  17   5   4       61.72        0.00     77.78 o 
  18   5   4       70.78      102.34     83.51 o 
  19   5   4      449.73      287.56    150.41 o 
   0   6   4     1619.43     1745.09    227.87 o 
   1   6   4       67.30      118.89     39.39 o 
   2   6   4     6519.23     6120.35    258.99 o 
   3   6   4     2367.04     2534.18    169.67 o 
   4   6   4     5920.41     5689.18    303.24 o 
   5   6   4     2807.50     2783.49    151.06 o 
   6   6   4     3171.00     3249.79    191.66 o 
   7   6   4      950.69     1076.21     83.27 o 
   8   6   4       73.48       77.97     38.28 o 
   9   6   4      373.83      412.75     55.26 o 
  10   6   4      827.39      780.85     74.53 o 
  11   6   4      617.29      594.15     70.92 o 
  12   6   4     2965.51     3068.89    245.16 o 
  13   6   4      320.73      383.56     74.99 o 
  14   6   4      750.80      815.22    115.99 o 
  15   6   4      421.75      405.78     95.94 o 
  16   6   4       65.61       56.09    122.70 o 
  17   6   4      211.55      212.06    133.39 o 
  18   6   4      451.35      316.49    143.59 o 
   1   7   4      807.32      823.21     80.83 o 
   2   7   4     1828.45     1591.75    117.64 o 
   3   7   4     3042.80     2884.28    159.75 o 
   4   7   4      462.38      387.25     60.96 o 
   5   7   4      235.08      131.22     46.16 o 
   6   7   4     1069.52     1056.31    136.73 o 
   7   7   4      293.79      305.15     60.72 o 
   8   7   4     2073.21     1978.96    129.54 o 
   9   7   4     1800.55     1726.89    129.38 o 
  10   7   4      188.89      155.94     49.82 o 
  11   7   4      189.20      284.22     59.84 o 
  12   7   4       98.02      123.15     54.31 o 
  13   7   4      809.46      952.39    113.14 o 
  14   7   4      719.00      813.41    106.82 o 
  15   7   4      116.35      162.27     87.07 o 
  16   7   4      265.22      269.90    125.06 o 
  17   7   4       84.27      139.15    129.03 o 
   0   8   4      620.83      359.69     92.44 o 
   1   8   4      767.45      835.78     86.95 o 
   2   8   4      835.21      652.98    105.36 o 
   3   8   4      730.18      694.85     80.14 o 
   4   8   4      600.52      654.81     79.81 o 
   5   8   4      870.81      761.97     84.44 o 
   6   8   4      375.27      310.15     66.74 o 
   7   8   4     1973.17     1935.07    138.22 o 
   8   8   4       20.12       89.74     56.80 o 
   9   8   4      915.02      825.45     96.07 o 
  10   8   4      443.00      454.43     77.02 o 
  11   8   4      103.26       41.12     59.75 o 
  12   8   4      408.10      487.59     83.90 o 
  13   8   4      371.19      515.44    106.93 o 
  14   8   4       41.35       96.59     82.33 o 
  15   8   4      444.23      287.15    137.30 o 
  16   8   4      110.89      220.88    123.62 o 
   1   9   4      956.65      900.71     96.42 o 
   2   9   4     2514.42     2360.81    159.35 o 
   3   9   4      756.83      472.60     88.49 o 
   4   9   4      154.39      156.12     60.24 o 
   5   9   4        7.54       32.65     59.95 o 
   6   9   4      489.75      555.45     85.29 o 
   7   9   4      409.44      431.92     76.47 o 
   8   9   4     3223.40     3109.14    212.47 o 
   9   9   4      297.54      375.52     99.86 o 
  10   9   4       41.13       69.28     63.77 o 
  11   9   4      450.46      412.14     83.32 o 
  12   9   4       38.85       93.29     66.67 o 
  13   9   4      259.06      337.03    169.20 o 
  14   9   4      484.20      552.46    178.99 o 
  15   9   4       31.00      319.90    199.30 o 
   0  10   4      571.29      683.39    131.37 o 
   1  10   4     1378.62      998.90    108.33 o 
   2  10   4      237.80      184.33     62.54 o 
   3  10   4      717.21      713.09     90.70 o 
   4  10   4       35.15        0.00     87.40 o 
   5  10   4      479.77      355.74     74.39 o 
   6  10   4      215.41      130.10     63.03 o 
   7  10   4     2407.19     2370.31    292.09 o 
   8  10   4      243.03      233.38     67.39 o 
   9  10   4      735.57      685.96    124.73 o 
  10  10   4      248.05      268.03     76.18 o 
  11  10   4       37.56      158.27     74.98 o 
  12  10   4      453.26      389.88     87.26 o 
  13  10   4      121.91      234.70     96.92 o 
   1  11   4      165.71      286.71     76.31 o 
   2  11   4      941.98      827.20    103.98 o 
   3  11   4      559.40      605.60     97.44 o 
   4  11   4      515.58      392.53     78.47 o 
   5  11   4       12.70       52.50     61.17 o 
   6  11   4     1399.27     1167.74    124.05 o 
   7  11   4      194.98      204.13     71.79 o 
   8  11   4     1514.04     1356.55    235.08 o 
   9  11   4      262.38      428.92     81.67 o 
  10  11   4      153.71       98.46    100.78 o 
   0  12   4      134.18      207.29    109.47 o 
   1  12   4      397.56      341.95     81.62 o 
   2  12   4      235.79      408.16     87.15 o 
   3  12   4      291.69      293.44     99.99 o 
   4  12   4      472.36      373.27     84.08 o 
   5  12   4     1269.86     1007.82    182.13 o 
   6  12   4      208.98      334.50     82.16 o 
   7  12   4     1039.96      742.50    109.33 o 
   2   0   5     4306.91     4126.11    163.69 o 
   4   0   5    10788.58    10717.12    434.70 o 
   6   0   5    11758.88    11246.31    450.47 o 
   8   0   5    11199.52     9750.68    417.18 o 
  10   0   5     2513.79     2508.63    198.86 o 
  12   0   5       11.96       44.22     56.66 o 
  14   0   5     3385.69     3094.57    251.55 o 
  16   0   5      727.45      779.10    124.53 o 
  18   0   5      776.43      794.02    139.03 o 
  20   0   5      323.22      418.92    190.42 o 
   0   1   5     4686.96     5307.15    202.24 o 
   1   1   5     5465.10     5361.67    145.77 o 
   2   1   5     4593.33     5129.38    136.34 o 
   3   1   5     6457.15     6470.46    180.21 o 
   4   1   5     1809.08     1908.30     70.39 o 
   5   1   5    14456.39    13306.73    363.15 o 
   6   1   5     1216.90     1224.51     51.40 o 
   7   1   5     8861.92     8514.10    239.34 o 
   8   1   5     1354.75     1443.08     76.73 o 
   9   1   5     4701.37     4325.85    185.93 o 
  10   1   5      136.09      134.90     39.20 o 
  11   1   5     1662.88     1670.54    114.04 o 
  12   1   5     3117.66     3082.15    166.99 o 
  13   1   5     1193.21     1242.06    103.18 o 
  14   1   5       83.27      136.96     51.38 o 
  15   1   5     1193.99     1187.60    104.51 o 
  16   1   5       45.39      186.25     56.65 o 
  17   1   5      673.58      824.99     94.18 o 
  18   1   5       15.26      112.00     68.81 o 
  19   1   5      697.41      592.87    162.50 o 
  20   1   5       18.54       69.05    116.40 o 
   1   2   5     1847.46     1890.20     64.89 o 
   2   2   5     4697.44     4661.37    137.02 o 
   3   2   5     9674.32     9213.66    260.94 o 
   4   2   5     4323.84     4081.09    126.24 o 
   5   2   5       40.49       53.45     17.46 o 
   6   2   5     3051.72     3019.74     99.63 o 
   7   2   5     3262.14     3238.75    103.50 o 
   8   2   5     4738.92     4533.23    152.92 o 
   9   2   5     2422.55     2346.41    153.56 o 
  10   2   5      416.64      347.38     56.14 o 
  11   2   5     2055.87     1900.90    125.95 o 
  12   2   5       66.48      132.30     44.76 o 
  13   2   5     1408.96     1395.26    110.20 o 
  14   2   5      977.98     1146.59    143.29 o 
  15   2   5        2.31       59.76     51.04 o 
  16   2   5      137.61      131.86     60.09 o 
  17   2   5      154.52      187.18     75.14 o 
  18   2   5      272.58      329.49    107.58 o 
  19   2   5      409.30      196.14    118.87 o 
  20   2   5      171.47        0.00    110.40 o 
   0   3   5     1162.68     1101.38    104.65 o 
   1   3   5      303.55      425.49     38.50 o 
   2   3   5     6071.44     5866.26    207.51 o 
   3   3   5     1312.40     1411.03     82.96 o 
   4   3   5     5088.63     4791.94    179.60 o 
   5   3   5     2651.68     2730.28    116.80 o 
   6   3   5     4323.75     4233.02    164.12 o 
   7   3   5     3461.33     3494.49    119.47 o 
   8   3   5      106.85      117.30     32.09 o 
   9   3   5     3366.33     3165.73    134.78 o 
  10   3   5     1126.67     1146.52     95.87 o 
  11   3   5      792.88      831.02     84.22 o 
  12   3   5     3419.98     3130.30    174.24 o 
  13   3   5      727.76      767.43    111.42 o 
  14   3   5      743.73      677.14     82.35 o 
  15   3   5      142.30      208.07    104.81 o 
  16   3   5      414.61      428.29     79.89 o 
  17   3   5       85.01      213.42     65.74 o 
  18   3   5      722.88      656.30    123.57 o 
  19   3   5      108.44        0.00     79.53 o 
  20   3   5      307.45      313.33    144.59 o 
   1   4   5      679.11      666.36     59.97 o 
   2   4   5       53.24       91.81     28.19 o 
   3   4   5     6482.56     6272.37    230.31 o 
   4   4   5     3062.06     2990.07    161.40 o 
   5   4   5      574.74      585.93     54.54 o 
   6   4   5     4121.32     3815.36    154.57 o 
   7   4   5     1059.84     1062.57     75.30 o 
   8   4   5      987.68     1017.50     73.31 o 
   9   4   5     1313.00     1422.24    105.45 o 
  10   4   5     1688.55     1581.93    139.73 o 
  11   4   5      139.78      154.50     60.65 o 
  12   4   5     1911.20     1888.32    159.98 o 
  13   4   5     1636.09     1625.39    152.55 o 
  14   4   5     1210.53     1295.98    111.65 o 
  15   4   5      369.69      341.84     68.76 o 
  16   4   5      420.33      540.40     97.85 o 
  17   4   5       50.94       54.32     58.76 o 
  18   4   5       36.75      184.63     85.96 o 
  19   4   5      326.39      245.15     92.29 o 
   0   5   5     1673.36     1730.95    154.29 o 
   1   5   5      804.08      955.14     79.78 o 
   2   5   5     2835.41     2892.82    143.03 o 
   3   5   5     1618.90     1675.83    139.62 o 
   4   5   5     2409.25     2458.74    122.18 o 
   5   5   5     8259.82     7815.38    284.49 o 
   6   5   5     2108.01     2386.04    123.87 o 
   7   5   5      881.30      891.79     71.45 o 
   8   5   5      691.29      650.25     65.57 o 
   9   5   5      554.35      704.20     75.63 o 
  10   5   5      253.63      245.49     49.38 o 
  11   5   5     2450.76     2442.66    185.28 o 
  12   5   5      693.41      949.01    114.75 o 
  13   5   5      354.50      354.20    111.00 o 
  14   5   5      377.19      301.58     82.46 o 
  15   5   5      810.11      794.71    157.69 o 
  16   5   5       92.59      141.21     67.86 o 
  17   5   5      140.66       89.15     75.35 o 
  18   5   5      134.36      182.14     94.70 o 
  19   5   5      158.21      274.34     93.78 o 
   1   6   5     4583.04     4207.12    202.62 o 
   2   6   5     1355.88     1379.27    103.16 o 
   3   6   5     2814.74     2744.05    147.89 o 
   4   6   5     6689.83     5817.77    250.67 o 
   5   6   5      218.82      175.48     45.09 o 
   6   6   5     1143.85     1209.30     90.78 o 
   7   6   5      614.06      594.43     64.96 o 
   8   6   5      145.63      182.88     46.65 o 
   9   6   5     1567.06     1527.31    149.27 o 
  10   6   5     1048.68     1207.62    110.35 o 
  11   6   5     1483.73     1692.53    223.89 o 
  12   6   5      758.74      580.06    100.05 o 
  13   6   5     1325.10     1154.22    185.28 o 
  14   6   5     1054.66     1054.26    248.49 o 
  15   6   5      196.63      278.33     93.13 o 
  16   6   5       85.69      263.45     85.36 o 
  17   6   5       19.74       30.91    110.40 o 
  18   6   5       23.51      150.00     84.47 o 
   0   7   5     4756.85     4505.57    301.54 o 
   1   7   5     1106.35     1074.04    117.82 o 
   2   7   5     4897.83     4607.42    208.78 o 
   3   7   5       20.34        4.68     37.29 o 
   4   7   5     1162.43     1110.25     96.45 o 
   5   7   5     2347.45     2328.44    148.43 o 
   6   7   5     1672.41     1536.59    119.99 o 
   7   7   5      281.73      267.96     61.79 o 
   8   7   5      956.84      978.84     96.15 o 
   9   7   5      189.56      132.07     49.87 o 
  10   7   5     1669.28     1876.76    280.34 o 
  11   7   5     1435.94     1336.04    105.80 o 
  12   7   5     1971.50     1679.41    184.30 o 
  13   7   5       86.29      137.60     75.65 o 
  14   7   5      651.32      735.85    221.31 o 
  15   7   5       71.63      227.72     87.65 o 
  16   7   5      170.29       78.26    108.81 o 
  17   7   5      295.27      233.75    131.32 o 
   1   8   5     2235.11     2125.46    180.48 o 
   2   8   5     1237.70      978.35     98.24 o 
   3   8   5     2350.37     2372.93    158.08 o 
   4   8   5      841.77      774.10     89.03 o 
   5   8   5      402.23      420.70     80.07 o 
   6   8   5     1198.12     1144.25    105.59 o 
   7   8   5     1141.75     1016.41    100.70 o 
   8   8   5      685.85      721.28     89.71 o 
   9   8   5      519.09      536.00     79.57 o 
  10   8   5      552.36      480.69     81.52 o 
  11   8   5     1155.51     1325.28    178.10 o 
  12   8   5       87.87       88.27     91.94 o 
  13   8   5     1044.18     1053.47    292.89 o 
  14   8   5      113.29      181.32     99.59 o 
  15   8   5      411.05      582.82    216.36 o 
   0   9   5     3438.25     2874.03    335.13 o 
   1   9   5      318.48      243.78     63.88 o 
   2   9   5     1218.45     1219.15    115.79 o 
   3   9   5      701.00      645.83     97.37 o 
   4   9   5      905.47      824.27     95.25 o 
   5   9   5      881.55      896.75    100.02 o 
   6   9   5      909.20     1010.24    170.95 o 
   7   9   5      695.67      592.09    126.06 o 
   8   9   5       74.41      112.60     61.98 o 
   9   9   5       84.91      141.97     81.11 o 
  10   9   5      694.54      599.08     87.67 o 
  11   9   5       43.41      145.90     71.99 o 
  12   9   5      825.75      750.42    150.43 o 
  13   9   5       85.80      267.28    218.98 o 
  14   9   5      132.00      184.99    112.33 o 
   1  10   5     1705.31     1123.01    115.80 o 
   2  10   5       61.98      135.68     60.45 o 
   3  10   5      288.18      271.23     77.32 o 
   4  10   5      518.99      484.17     84.99 o 
   5  10   5      362.13      222.37     70.27 o 
   6  10   5      524.30      517.15     87.66 o 
   7  10   5      263.28      212.42     77.81 o 
   8  10   5      119.20      117.68     75.31 o 
   9  10   5      637.80      608.26     91.87 o 
  10  10   5      139.47      256.57     74.20 o 
  11  10   5       71.25      184.35     80.84 o 
  12  10   5       26.72       77.01    107.00 o 
   0  11   5     1617.59     1398.93    257.70 o 
   1  11   5      100.59       68.04     61.55 o 
   2  11   5      414.63      225.95     76.59 o 
   3  11   5       38.88       69.28     64.48 o 
   4  11   5       47.90      100.02     64.30 o 
   5  11   5      454.76      376.65     80.09 o 
   6  11   5      426.12      335.11     81.92 o 
   7  11   5       81.54      161.08     69.39 o 
   8  11   5      250.27      113.49     69.09 o 
   9  11   5       14.47       81.64     68.16 o 
   1  12   5      407.58      273.18     80.43 o 
   2  12   5      446.87      333.08     77.20 o 
   3  12   5      125.31      154.37     71.03 o 
   4  12   5      196.97       74.49     74.33 o 
   0   0   6    15547.87    17526.12    869.69 o 
   2   0   6     9858.20     8713.90    324.16 o 
   4   0   6    12621.37    12633.19    504.88 o 
   6   0   6     2596.56     2391.14    129.91 o 
   8   0   6     1767.29     1722.09    166.53 o 
  10   0   6     2409.37     2145.14    195.82 o 
  12   0   6    10028.83     9392.65    690.58 o 
  14   0   6     2404.31     2268.09    415.74 o 
  16   0   6       83.18       72.16     78.82 o 
  18   0   6      356.95      407.96    170.11 o 
   1   1   6     6527.15     6261.07    166.83 o 
   2   1   6      155.98      226.44     21.38 o 
   3   1   6    18372.00    17959.91    477.76 o 
   4   1   6     3084.19     3071.71    113.09 o 
   5   1   6      347.13      364.22     35.28 o 
   6   1   6     2420.26     2575.97     98.69 o 
   7   1   6     2558.82     2600.32    111.84 o 
   8   1   6      272.44      275.09     48.24 o 
   9   1   6     1062.60     1171.89     94.15 o 
  10   1   6      631.61      629.35     71.12 o 
  11   1   6     4045.81     3968.10    194.01 o 
  12   1   6      196.33      240.07     54.76 o 
  13   1   6     5774.38     5061.29    448.12 o 
  14   1   6      795.91      669.46    106.09 o 
  15   1   6      244.57      311.41     62.40 o 
  16   1   6       64.90      206.87     61.96 o 
  17   1   6      132.61      165.71     60.40 o 
  18   1   6       44.04       53.89     55.20 o 
  19   1   6      124.96      161.52     73.54 o 
   0   2   6     3699.07     3668.78    148.69 o 
   1   2   6     2599.95     2711.53     86.54 o 
   2   2   6     8007.02     7809.66    223.46 o 
   3   2   6      167.96      223.75     27.26 o 
   4   2   6     5473.97     5007.53    153.59 o 
   5   2   6     6877.30     6927.69    220.58 o 
   6   2   6     1266.94     1313.59     70.11 o 
   7   2   6      225.78      215.20     37.84 o 
   8   2   6       45.60       60.57     30.34 o 
   9   2   6       43.99       70.42     39.51 o 
  10   2   6     1280.20     1229.50    100.40 o 
  11   2   6     1227.09     1388.82    108.22 o 
  12   2   6     1632.94     1440.49    115.06 o 
  13   2   6     1381.17     1333.87    115.53 o 
  14   2   6      834.30      818.81    162.71 o 
  15   2   6     1070.39     1062.75    102.69 o 
  16   2   6      200.14      189.50     66.44 o 
  17   2   6       64.53       32.17     55.19 o 
  18   2   6      270.95      270.86     96.15 o 
  19   2   6      136.88      109.64     74.09 o 
   1   3   6     1790.54     1880.07     91.60 o 
   2   3   6     3207.61     3177.27    117.63 o 
   3   3   6     1479.23     1594.62     74.20 o 
   4   3   6     6647.12     6161.73    184.20 o 
   5   3   6      806.71      863.06     50.95 o 
   6   3   6      989.57     1137.51     63.28 o 
   7   3   6      399.25      418.37     76.11 o 
   8   3   6     1623.26     1718.88     93.53 o 
   9   3   6      303.09      324.58     55.52 o 
  10   3   6      514.28      615.43     76.30 o 
  11   3   6      107.38      145.60     49.85 o 
  12   3   6      389.76      385.11     67.83 o 
  13   3   6      236.62      196.97     59.55 o 
  14   3   6     2337.72     2186.43    293.84 o 
  15   3   6      248.25      348.83     70.37 o 
  16   3   6      103.47      130.39     62.41 o 
  17   3   6      335.96      330.79     84.99 o 
  18   3   6      129.05       32.89     58.29 o 
  19   3   6      193.58      228.67     79.93 o 
   0   4   6      566.42      990.71    196.76 o 
   1   4   6     3164.24     3196.44    147.71 o 
   2   4   6      144.72      157.59     35.15 o 
   3   4   6      165.15      168.60     35.69 o 
   4   4   6       34.99       26.32     28.10 o 
   5   4   6     1278.19     1197.26     78.51 o 
   6   4   6     2071.50     2269.25    114.98 o 
   7   4   6     1920.15     1773.52    118.45 o 
   8   4   6      570.98      671.39     69.29 o 
   9   4   6     1331.64     1396.87    102.66 o 
  10   4   6      157.79      201.53     50.12 o 
  11   4   6      535.25      503.50     72.41 o 
  12   4   6      192.72      242.53     61.47 o 
  13   4   6      612.70      668.67     84.21 o 
  14   4   6       56.38       73.94     55.24 o 
  15   4   6      409.19      393.65     78.61 o 
  16   4   6      358.11      308.03     70.12 o 
  17   4   6      188.66      144.15     59.64 o 
  18   4   6      319.81      261.37     83.80 o 
   1   5   6      311.99      240.13     49.18 o 
   2   5   6     1946.33     1834.86    115.23 o 
   3   5   6     4732.21     4694.99    197.65 o 
   4   5   6      660.05      756.04     67.11 o 
   5   5   6      329.47      353.50     50.61 o 
   6   5   6     1223.07     1124.92     83.05 o 
   7   5   6     1396.28     1567.33     98.08 o 
   8   5   6     1801.89     1832.52    125.32 o 
   9   5   6       81.61       65.97     46.72 o 
  10   5   6      200.65      274.56    105.11 o 
  11   5   6      152.25      196.91     71.84 o 
  12   5   6        8.71       52.28     67.12 o 
  13   5   6      968.47     1057.14    228.23 o 
  14   5   6      237.00      210.22     78.85 o 
  15   5   6      336.61      325.61     72.99 o 
  16   5   6      260.25      232.22     78.61 o 
  17   5   6      309.88      314.86     74.02 o 
  18   5   6       71.94       54.58     85.35 o 
   0   6   6     2855.79     2969.38    250.08 o 
   1   6   6      132.62      202.13     48.60 o 
   2   6   6      216.90      182.55     50.36 o 
   3   6   6     3728.75     3790.14    251.57 o 
   4   6   6     1897.52     1838.18    126.73 o 
   5   6   6     2194.69     2150.77    186.34 o 
   6   6   6     3114.24     3150.81    160.33 o 
   7   6   6     2888.35     2835.69    152.69 o 
   8   6   6      171.38      133.74     52.64 o 
   9   6   6      876.42      910.63     93.19 o 
  10   6   6      485.49      354.13     85.56 o 
  11   6   6       82.36      143.12     69.41 o 
  12   6   6      807.46      684.74    152.12 o 
  13   6   6       13.84        9.60     66.20 o 
  14   6   6       37.45      123.66     75.26 o 
  15   6   6      192.26      197.59     82.21 o 
  16   6   6      784.72      735.00     93.37 o 
  17   6   6      260.64      341.49     83.28 o 
   1   7   6     1596.40     1668.03    156.84 o 
   2   7   6      601.41      671.13     76.22 o 
   3   7   6      322.04      303.46     60.69 o 
   4   7   6     3437.56     3339.20    182.61 o 
   5   7   6      509.29      557.66    102.72 o 
   6   7   6     5055.37     4516.20    341.36 o 
   7   7   6      840.14      715.32     86.16 o 
   8   7   6     1336.91     1379.67    113.12 o 
   9   7   6     1161.78      999.67    101.88 o 
  10   7   6     1102.16     1044.77    153.73 o 
  11   7   6       13.43       79.30     79.43 o 
  12   7   6       27.55       36.64     67.79 o 
  13   7   6      236.34      208.15     83.74 o 
  14   7   6      465.44      453.99    100.72 o 
  15   7   6      485.15      454.27    134.30 o 
  16   7   6      425.39      394.75    121.47 o 
   0   8   6     1974.96     2044.53    206.77 o 
   1   8   6      108.66      117.10     52.42 o 
   2   8   6      576.23      603.69     91.43 o 
   3   8   6     1204.22     1205.44    110.01 o 
   4   8   6      224.19      193.67     59.65 o 
   5   8   6     4481.57     4323.08    253.04 o 
   6   8   6      457.18      439.95     75.55 o 
   7   8   6     1284.94     1325.39    113.97 o 
   8   8   6      146.73      121.86     59.32 o 
   9   8   6      496.13      708.88    132.13 o 
  10   8   6      565.40      555.73     92.92 o 
  11   8   6     1159.14     1453.72    657.57 o 
  12   8   6       56.42       98.34     91.48 o 
  13   8   6       88.09      262.13    110.56 o 
  14   8   6      272.08      243.80     87.09 o 
   1   9   6     1384.12     1382.22    124.81 o 
   2   9   6      436.14      416.27     74.91 o 
   3   9   6      692.66      572.68     86.57 o 
   4   9   6     2919.62     2506.95    199.95 o 
   5   9   6       75.41       62.70     60.20 o 
   6   9   6     1525.91     1558.27    148.25 o 
   7   9   6      141.93      164.20     64.16 o 
   8   9   6      311.04      322.55     89.23 o 
   9   9   6      404.13      521.22    101.26 o 
  10   9   6     1249.33     1549.30    172.07 o 
  11   9   6      117.64      175.11    106.54 o 
  12   9   6      265.39      214.51    165.66 o 
  13   9   6      234.70      158.31    105.91 o 
   0  10   6      188.07      234.79    102.48 o 
   1  10   6      530.57      456.56     80.76 o 
   2  10   6      504.55      421.22     76.09 o 
   3  10   6       67.25      142.90     64.34 o 
   4  10   6      200.55      180.17     71.14 o 
   5  10   6      894.98      790.02    134.18 o 
   6  10   6       65.54      146.26     66.35 o 
   7  10   6      193.31      110.85     66.01 o 
   8  10   6      150.22      213.43     70.81 o 
   9  10   6       79.61      196.43     92.08 o 
  10  10   6       23.22      102.61     83.30 o 
   1  11   6       85.98       58.90     63.72 o 
   2  11   6      157.49      177.92     72.39 o 
   3  11   6      375.04      353.53    110.86 o 
   4  11   6       79.16      134.01     68.81 o 
   5  11   6        9.71       83.44     69.73 o 
   6  11   6       28.05      100.92     86.67 o 
   7  11   6      137.22       80.56     72.52 o 
   2   0   7     2037.06     2178.60    125.33 o 
   4   0   7     8002.48     7380.67    509.24 o 
   6   0   7     8492.10     8224.73    352.22 o 
   8   0   7      551.87      485.79     89.01 o 
  10   0   7     4232.91     3798.17    425.90 o 
  12   0   7      765.78      763.40    119.18 o 
  14   0   7     2472.14     2396.72    284.36 o 
  16   0   7      132.27      125.80     88.05 o 
  18   0   7      212.52      221.20    124.41 o 
   0   1   7      789.55      961.52     64.90 o 
   1   1   7      767.99      872.39     48.19 o 
   2   1   7      781.99      812.40     69.35 o 
   3   1   7     3087.92     2853.00    102.56 o 
   4   1   7     1208.37     1321.96     68.21 o 
   5   1   7    15690.20    14897.00    430.21 o 
   6   1   7      454.50      557.81     45.18 o 
   7   1   7     2113.25     2046.59    189.09 o 
   8   1   7      730.41      772.53     82.45 o 
   9   1   7     1783.59     1779.21    121.19 o 
  10   1   7       35.20       53.69     47.58 o 
  11   1   7     2963.08     2730.81    166.75 o 
  12   1   7      998.35      866.93     88.66 o 
  13   1   7      511.62      502.29     74.03 o 
  14   1   7       33.38       97.92     53.18 o 
  15   1   7      625.79      525.19     75.11 o 
  16   1   7      198.87      174.98     95.59 o 
  17   1   7       81.41      114.45     57.48 o 
  18   1   7       17.70      107.53     62.81 o 
   1   2   7      705.70      791.45     47.54 o 
   2   2   7        3.61       43.96     22.55 o 
   3   2   7     5883.59     5746.22    176.28 o 
   4   2   7     7677.86     7096.51    219.29 o 
   5   2   7       54.68       77.59     27.40 o 
   6   2   7     2052.66     2196.80     93.86 o 
   7   2   7     1574.08     1475.17     94.06 o 
   8   2   7     1908.86     1747.37    123.75 o 
   9   2   7      327.55      303.80     57.99 o 
  10   2   7     1469.45     1537.49    113.79 o 
  11   2   7      511.12      573.81    106.22 o 
  12   2   7      647.66      512.66     97.05 o 
  13   2   7     1690.34     1665.35    142.94 o 
  14   2   7       97.93       58.29     52.62 o 
  15   2   7      105.15       55.07     55.42 o 
  16   2   7        6.04        0.00     51.44 o 
  17   2   7       36.35        5.21     51.83 o 
  18   2   7       64.68       76.69     59.61 o 
   0   3   7     1255.45     1290.13    101.03 o 
   1   3   7      496.41      526.62     41.59 o 
   2   3   7     1546.51     1597.30     74.22 o 
   3   3   7      144.22      171.13     34.91 o 
   4   3   7     2081.82     2253.14    125.75 o 
   5   3   7     1087.75     1061.91     65.38 o 
   6   3   7     3910.86     3689.32    153.72 o 
   7   3   7      816.76      780.97     71.62 o 
   8   3   7      182.47      188.89     61.46 o 
   9   3   7      748.51      860.22    118.92 o 
  10   3   7      103.32       53.12     56.25 o 
  11   3   7      597.14      615.36     82.73 o 
  12   3   7     1721.61     1555.58    211.42 o 
  13   3   7      351.75      252.59     62.69 o 
  14   3   7      132.41       69.58     57.83 o 
  15   3   7       56.16      100.42     56.84 o 
  16   3   7      409.16      424.94     97.11 o 
  17   3   7       27.60      116.06     59.09 o 
  18   3   7        4.55      108.25     63.63 o 
   1   4   7     2756.23     2967.97    142.90 o 
   2   4   7      388.05      494.42     52.01 o 
   3   4   7     2341.85     2569.45    111.70 o 
   4   4   7     2439.87     2451.99    143.14 o 
   5   4   7     1021.46     1014.80     67.65 o 
   6   4   7      817.37      826.79     71.83 o 
   7   4   7     2123.51     2006.63    113.49 o 
   8   4   7      675.82      753.12    114.92 o 
   9   4   7      439.12      424.86     67.09 o 
  10   4   7      149.38      170.08     56.33 o 
  11   4   7      646.74      612.67    119.63 o 
  12   4   7      200.63      264.98     63.74 o 
  13   4   7      523.93      465.91     85.76 o 
  14   4   7      732.75     1015.92    287.30 o 
  15   4   7      460.69      365.71     87.03 o 
  16   4   7      116.77      130.17     62.45 o 
  17   4   7      172.66      244.00     68.43 o 
   0   5   7     3412.54     3083.19    331.33 o 
   1   5   7     2535.95     2764.39    144.67 o 
   2   5   7     1097.75     1136.08     91.92 o 
   3   5   7     1020.25     1164.09     84.05 o 
   4   5   7       47.74        0.00     39.26 o 
   5   5   7     2520.94     2757.08    154.01 o 
   6   5   7     1483.58     1496.43    167.84 o 
   7   5   7      218.63      237.09     52.30 o 
   8   5   7      150.98      173.00     57.28 o 
   9   5   7      200.41      236.81     69.55 o 
  10   5   7      649.46      687.43    117.75 o 
  11   5   7      137.83      116.20     59.24 o 
  12   5   7      133.29       31.61     55.24 o 
  13   5   7      846.26      891.27    220.42 o 
  14   5   7      204.20      288.01     72.31 o 
  15   5   7      962.02     1037.62    312.96 o 
  16   5   7      251.96      340.52     73.66 o 
   1   6   7     1932.73     1919.97    133.31 o 
   2   6   7     1166.35     1094.54    161.61 o 
   3   6   7      594.33      567.51     73.14 o 
   4   6   7     1039.03     1019.77     95.66 o 
   5   6   7      128.37      167.76     57.10 o 
   6   6   7      435.08      372.01     66.16 o 
   7   6   7      232.65      167.45     54.75 o 
   8   6   7     1701.62     1543.50    135.04 o 
   9   6   7      827.14      623.75     96.92 o 
  10   6   7      230.57      225.28     73.65 o 
  11   6   7      382.12      365.32    148.18 o 
  12   6   7        5.28       47.12     63.74 o 
  13   6   7      318.14      216.91     77.51 o 
  14   6   7      742.59      744.35    234.17 o 
  15   6   7      455.19      384.25    130.64 o 
  16   6   7       45.44       42.02     68.68 o 
   0   7   7     2076.05     2270.93    209.44 o 
   1   7   7      729.22      756.31     84.51 o 
   2   7   7     2387.64     2749.09    196.60 o 
   3   7   7      324.04      453.52    108.02 o 
   4   7   7     1015.27     1239.53    130.83 o 
   5   7   7      299.09      336.10     89.09 o 
   6   7   7      405.92      363.34     95.98 o 
   7   7   7      993.30      876.39    138.43 o 
   8   7   7      414.89      441.36     88.93 o 
   9   7   7      711.35      466.17    148.18 o 
  10   7   7      333.66      241.86     77.32 o 
  11   7   7      346.88      232.87     83.51 o 
  12   7   7     1099.80      865.94    372.26 o 
  13   7   7      158.93      125.11     77.19 o 
  14   7   7      650.48      679.76    232.03 o 
   1   8   7     1046.17     1103.32    125.88 o 
   2   8   7     1144.60     1158.03    110.18 o 
   3   8   7     2528.51     2577.69    254.69 o 
   4   8   7       18.55       37.48     53.46 o 
   5   8   7      246.90      369.39     72.76 o 
   6   8   7      516.63      466.17     90.26 o 
   7   8   7      614.85      620.95     98.49 o 
   8   8   7     1160.25     1097.86    251.29 o 
   9   8   7       67.72      101.40     70.10 o 
  10   8   7       40.44       67.29    180.26 o 
  11   8   7      656.89      714.93    441.77 o 
  12   8   7       12.38       92.78     73.17 o 
  13   8   7     1439.28     1184.52    503.34 o 
   0   9   7      358.93      320.99    104.88 o 
   1   9   7      161.82      494.60    273.97 o 
   2   9   7     1313.11     1405.40    135.59 o 
   3   9   7      479.05      297.11     76.09 o 
   4   9   7     1120.43     1056.80    146.22 o 
   5   9   7      520.93      584.04     85.53 o 
   6   9   7      343.90      232.90     79.81 o 
   7   9   7      790.19      820.36    144.15 o 
   8   9   7        0.23        0.00     66.54 o 
   9   9   7      152.78       81.83     73.57 o 
  10   9   7      143.87      292.65    113.69 o 
  11   9   7        8.43      117.39    102.54 o 
   1  10   7      147.86      261.17     73.02 o 
   2  10   7        4.00        0.00     59.47 o 
   3  10   7     1063.85      828.29    122.58 o 
   4  10   7      591.47      576.89     90.31 o 
   5  10   7       63.70      158.15     69.39 o 
   6  10   7      513.42      565.04    120.31 o 
   7  10   7       88.16      155.25     84.86 o 
   8  10   7       20.29      162.19     82.77 o 
   0  11   7      293.38      361.49    124.26 o 
   1  11   7      101.67      119.79     71.92 o 
   2  11   7      298.68      195.17     73.88 o 
   3  11   7        7.23       93.60     68.43 o 
   4  11   7      184.85      172.52     70.28 o 
   0   0   8     3670.58     3018.75    293.24 o 
   2   0   8      332.61      377.12     58.34 o 
   4   0   8     1427.63     1614.88    111.64 o 
   6   0   8     2687.95     2885.97    215.78 o 
   8   0   8      250.19      256.87     76.81 o 
  10   0   8      349.66      336.81     90.27 o 
  12   0   8     1495.87     1167.73    152.99 o 
  14   0   8     1098.34      903.63    475.41 o 
  16   0   8      474.73      633.58    320.54 o 
   1   1   8     3360.80     2987.46    134.63 o 
   2   1   8      369.50      421.80     45.51 o 
   3   1   8     2171.79     2419.23     98.89 o 
   4   1   8     5176.71     4885.93    162.64 o 
   5   1   8      932.17      969.75     74.48 o 
   6   1   8     2046.46     1955.19    104.42 o 
   7   1   8     1743.84     1649.55    134.12 o 
   8   1   8       34.19        0.00     41.73 o 
   9   1   8      648.27      682.67    100.14 o 
  10   1   8      179.99      197.65     56.84 o 
  11   1   8      407.29      378.57     69.44 o 
  12   1   8       50.52      109.69     52.77 o 
  13   1   8      773.19      644.75    116.35 o 
  14   1   8      573.00      475.27    147.87 o 
  15   1   8      953.29      695.96    307.36 o 
  16   1   8        5.35       76.94     56.39 o 
  17   1   8      474.61      334.70     72.34 o 
   0   2   8     5176.39     4738.51    557.92 o 
   1   2   8      524.64      580.93     52.15 o 
   2   2   8     1774.72     1740.46     93.18 o 
   3   2   8      156.20      194.14     34.86 o 
   4   2   8      708.63      865.87     61.04 o 
   5   2   8     6446.38     5968.72    199.89 o 
   6   2   8      892.79      924.67     95.54 o 
   7   2   8       12.79       71.98     44.13 o 
   8   2   8       26.83       68.58     47.09 o 
   9   2   8      103.74      117.65     51.72 o 
  10   2   8      701.35      620.92     80.49 o 
  11   2   8      984.82      975.41     97.41 o 
  12   2   8      179.87      193.52     60.28 o 
  13   2   8      678.01      484.27    136.51 o 
  14   2   8      129.16       50.68     57.22 o 
  15   2   8      747.84      523.27    135.04 o 
  16   2   8      742.89      476.54    119.47 o 
  17   2   8       41.81       72.53     57.67 o 
   1   3   8     2407.19     2443.92    169.19 o 
   2   3   8      405.03      427.64     49.44 o 
   3   3   8     1341.01     1469.64     90.36 o 
   4   3   8     3854.75     3721.82    139.31 o 
   5   3   8      627.30      622.52     61.38 o 
   6   3   8     1730.46     1999.50    117.18 o 
   7   3   8       81.89      107.07     48.35 o 
   8   3   8       32.65       67.09     50.08 o 
   9   3   8      633.06      622.44     77.53 o 
  10   3   8     1063.19     1143.74    192.56 o 
  11   3   8      314.68      358.46     70.26 o 
  12   3   8       35.68        0.00     51.86 o 
  13   3   8      333.17      352.66     75.42 o 
  14   3   8     1264.11     1049.24    196.24 o 
  15   3   8      214.98      218.88     81.17 o 
  16   3   8      157.73      116.75     65.76 o 
   0   4   8     1079.20     1130.58    103.24 o 
   1   4   8     1479.09     1606.81    111.93 o 
   2   4   8     3481.69     3386.36    178.66 o 
   3   4   8     1083.63     1163.03     79.73 o 
   4   4   8     1958.58     2037.12    117.80 o 
   5   4   8     2784.49     2588.95    134.77 o 
   6   4   8      416.50      367.15     53.94 o 
   7   4   8       40.37       37.14     39.27 o 
   8   4   8      399.94      294.26     67.94 o 
   9   4   8      144.57      155.48     57.69 o 
  10   4   8      219.57      176.31     59.23 o 
  11   4   8      995.08      884.78    142.92 o 
  12   4   8     1205.91     1172.14    129.76 o 
  13   4   8       98.65       76.58     56.91 o 
  14   4   8      638.85      545.77    156.66 o 
  15   4   8      185.32      161.35     64.69 o 
  16   4   8       24.73       74.94     61.99 o 
   1   5   8      495.65      573.14    103.67 o 
   2   5   8      393.58      441.06     65.76 o 
   3   5   8     3378.08     3115.70    162.59 o 
   4   5   8      990.36     1211.34     86.91 o 
   5   5   8        8.32       31.79     41.71 o 
   6   5   8      781.69      891.86     79.95 o 
   7   5   8      969.46      917.22     84.14 o 
   8   5   8      494.55      616.84     89.57 o 
   9   5   8       32.65        0.00     50.46 o 
  10   5   8      608.35      567.65     80.88 o 
  11   5   8      681.71      632.78    134.12 o 
  12   5   8      169.02      123.18     87.58 o 
  13   5   8     1508.66     1512.69    184.70 o 
  14   5   8       52.75       99.39     66.88 o 
  15   5   8       23.25       24.80     60.12 o 
   0   6   8      204.75      289.61     87.24 o 
   1   6   8       17.08       95.29     72.19 o 
   2   6   8     2222.51     2325.46    170.10 o 
   3   6   8      319.78      504.76     80.98 o 
   4   6   8     1179.32     1049.27    114.58 o 
   5   6   8      234.70      280.76     73.32 o 
   6   6   8      787.36      725.70    103.57 o 
   7   6   8      409.40      412.75     73.29 o 
   8   6   8       14.38       74.06     68.72 o 
   9   6   8      401.20      295.18     95.01 o 
  10   6   8       87.71       73.30     84.10 o 
  11   6   8      103.68      195.38     68.31 o 
  12   6   8     1177.07      947.67    218.23 o 
  13   6   8       64.46      184.31     84.10 o 
  14   6   8      150.83      125.06     90.70 o 
   1   7   8      289.16      247.06     64.49 o 
   2   7   8      420.21      494.53     91.24 o 
   3   7   8     1274.21     1205.63    126.35 o 
   4   7   8      624.38      622.40     95.00 o 
   5   7   8       44.74        0.00     59.37 o 
   6   7   8      676.13      770.47    105.94 o 
   7   7   8      557.50      657.95    111.22 o 
   8   7   8      643.07      519.19    113.73 o 
   9   7   8      762.22      722.97    182.97 o 
  10   7   8      302.15      260.66    107.52 o 
  11   7   8      134.21      194.83     76.62 o 
  12   7   8       50.54      124.71     80.12 o 
  13   7   8       94.82      199.36     72.73 o 
   0   8   8     1171.78     1001.30    361.16 o 
   1   8   8      256.69      239.37     71.24 o 
   2   8   8      365.36      456.07    107.34 o 
   3   8   8      156.57      330.49    121.28 o 
   4   8   8      199.10      167.87     72.17 o 
   5   8   8      503.34      471.76    112.02 o 
   6   8   8      322.08      294.47    105.61 o 
   7   8   8      623.75      601.35    108.70 o 
   8   8   8      109.07      136.03     76.58 o 
   9   8   8      287.72      155.95     98.26 o 
  10   8   8      548.76      721.76    330.69 o 
  11   8   8      140.99      278.48    110.79 o 
   1   9   8      816.04      754.83     98.26 o 
   2   9   8      542.32      511.46     92.90 o 
   3   9   8       91.08       57.89     82.40 o 
   4   9   8      157.88      215.99     82.68 o 
   5   9   8      133.24      254.06     82.79 o 
   6   9   8      203.24      272.92     83.75 o 
   7   9   8      115.01      211.39     90.52 o 
   8   9   8      662.50      630.99    145.14 o 
   9   9   8      144.55      144.53    129.48 o 
   0  10   8      272.77      147.25    159.32 o 
   1  10   8      318.85      342.37     80.82 o 
   2  10   8      251.70      355.11     83.10 o 
   3  10   8      341.42      297.37     95.16 o 
   4  10   8      174.83      105.33    125.38 o 
   5  10   8      100.92      103.52    122.24 o 
   2   0   9     2791.23     2558.35    347.19 o 
   4   0   9     1171.88     1058.23    120.60 o 
   6   0   9      266.81      283.78    149.16 o 
   8   0   9     2082.55     2230.80    208.55 o 
  10   0   9       25.85       85.31     75.36 o 
  12   0   9      144.13      124.70     90.25 o 
  14   0   9     1289.52      904.99    357.98 o 
  16   0   9       28.93       95.20     91.61 o 
   0   1   9     2477.65     2055.79    164.70 o 
   1   1   9      851.34      809.69     73.39 o 
   2   1   9      464.58      603.26     62.70 o 
   3   1   9      150.44       98.81     39.91 o 
   4   1   9      707.06      797.96     75.28 o 
   5   1   9      610.58      580.55     66.04 o 
   6   1   9      364.22      434.64     63.13 o 
   7   1   9     1378.58     1347.30    124.53 o 
   8   1   9      132.53      188.09     55.37 o 
   9   1   9      976.51      988.75    112.28 o 
  10   1   9      146.97      171.32     71.08 o 
  11   1   9       99.89       97.73     51.00 o 
  12   1   9      705.31      522.74     81.31 o 
  13   1   9      623.19      354.87     96.01 o 
  14   1   9       50.16       16.84     54.79 o 
  15   1   9      279.50      339.66     78.61 o 
  16   1   9       16.39      117.90     65.13 o 
   1   2   9     1098.23     1071.22     83.94 o 
   2   2   9      396.17      427.40     56.98 o 
   3   2   9     3068.25     2849.53    142.30 o 
   4   2   9       25.34       36.47     35.35 o 
   5   2   9      207.09      192.77     47.77 o 
   6   2   9      106.65      118.28     49.60 o 
   7   2   9      973.65     1055.24    106.46 o 
   8   2   9     1692.92     1450.10    119.92 o 
   9   2   9      203.36      171.23     58.82 o 
  10   2   9      234.93      243.15     64.09 o 
  11   2   9      750.35      595.78     82.67 o 
  12   2   9       58.60       60.03     57.75 o 
  13   2   9      887.29      685.82    167.33 o 
  14   2   9      394.91      335.28    124.82 o 
  15   2   9      135.18       92.60     64.07 o 
   0   3   9      559.54      704.07     99.11 o 
   1   3   9      556.67      531.89     64.96 o 
   2   3   9     2342.28     2456.18    133.68 o 
   3   3   9      634.73      613.87     67.25 o 
   4   3   9      984.49     1091.50    107.19 o 
   5   3   9     1876.53     1939.19    123.62 o 
   6   3   9     1346.32     1450.89    118.73 o 
   7   3   9     1185.95     1311.69    113.92 o 
   8   3   9      161.81      148.03     62.85 o 
   9   3   9      640.64      731.50    100.23 o 
  10   3   9      244.08      305.01     66.74 o 
  11   3   9      213.67      340.99     69.84 o 
  12   3   9     1125.32      870.92    196.30 o 
  13   3   9       74.21       99.63     84.10 o 
  14   3   9      351.18      337.07     72.34 o 
  15   3   9       11.94      110.36     59.05 o 
   1   4   9      375.59      474.26     65.34 o 
   2   4   9      398.28      415.75     60.91 o 
   3   4   9     2914.57     2854.98    139.32 o 
   4   4   9     2327.33     2433.92    167.58 o 
   5   4   9       35.11        0.00     45.94 o 
   6   4   9     2391.93     2598.00    152.17 o 
   7   4   9      540.51      623.47     83.94 o 
   8   4   9      932.33     1030.16    104.62 o 
   9   4   9      351.02      402.87     71.67 o 
  10   4   9      415.88      394.88     77.99 o 
  11   4   9      308.75      406.61     72.41 o 
  12   4   9      191.84      221.45     63.29 o 
  13   4   9      641.95      422.06    128.44 o 
  14   4   9      249.89      235.30     67.14 o 
   0   5   9      137.28      140.01     76.95 o 
   1   5   9      237.42      283.93     60.39 o 
   2   5   9      666.71      729.37     91.71 o 
   3   5   9      671.08      859.09     76.87 o 
   4   5   9      486.35      621.73     79.57 o 
   5   5   9     3694.70     3705.88    261.39 o 
   6   5   9      181.31      279.91     62.58 o 
   7   5   9      657.99      737.82     91.10 o 
   8   5   9       80.02      107.02     61.97 o 
   9   5   9      443.30      508.93     87.77 o 
  10   5   9       57.45       50.58     55.72 o 
  11   5   9      395.89      310.19     75.31 o 
  12   5   9      220.40      184.03     69.18 o 
  13   5   9      149.20      103.89     59.46 o 
   1   6   9      130.40      182.81     61.91 o 
   2   6   9      131.80       79.24     55.35 o 
   3   6   9      246.06      291.66     66.26 o 
   4   6   9     2213.83     2377.44    206.06 o 
   5   6   9      113.83      161.49     62.98 o 
   6   6   9      892.53      928.01     99.72 o 
   7   6   9       52.74       88.21     71.36 o 
   8   6   9      177.20      336.95     74.50 o 
   9   6   9      142.27       91.98     59.75 o 
  10   6   9      506.22      540.42     86.01 o 
  11   6   9       67.19      131.77     67.37 o 
  12   6   9      169.21      292.79     73.52 o 
   0   7   9      240.68      214.54    134.56 o 
   1   7   9      311.34      411.04    154.87 o 
   2   7   9       72.15       36.69     79.62 o 
   3   7   9       26.01       16.86     64.72 o 
   4   7   9      151.22      149.36     73.75 o 
   5   7   9      938.46      881.50    116.66 o 
   6   7   9      442.87      518.02     93.91 o 
   7   7   9       74.74      119.49     82.35 o 
   8   7   9       37.29       68.97     67.72 o 
   9   7   9       44.58      114.77     82.45 o 
  10   7   9       12.71      174.92     67.71 o 
  11   7   9      539.38      419.20    121.30 o 
   1   8   9      147.62       71.44    118.69 o 
   2   8   9      217.40      209.01    100.04 o 
   3   8   9      558.72      775.50    138.27 o 
   4   8   9      128.15        1.47     63.63 o 
   5   8   9      106.40      135.05     81.27 o 
   6   8   9       33.67      250.33     82.57 o 
   7   8   9      456.28      435.75    146.54 o 
   8   8   9      151.75      360.41    238.02 o 
   0   9   9     1025.32     1136.16    239.93 o 
   1   9   9       97.80      106.90    103.46 o 
   2   9   9      222.99      307.67     91.65 o 
   3   9   9       79.03      234.54     84.28 o 
   4   9   9        5.77      147.50     85.83 o 
   5   9   9       86.09      202.89     81.71 o 
   0   0  10      190.03      161.22     92.67 o 
   2   0  10     3064.33     3138.80    222.56 o 
   4   0  10     1231.97     1162.82    191.69 o 
   6   0  10      626.05      545.86    147.26 o 
   8   0  10        3.33       49.05     78.44 o 
  10   0  10      350.31      408.40    103.71 o 
  12   0  10      642.21      602.55    185.34 o 
  14   0  10       50.82        7.38     90.01 o 
   1   1  10      198.67      167.53     48.76 o 
   2   1  10      238.97      215.29     50.76 o 
   3   1  10     2147.46     2056.23    144.31 o 
   4   1  10      660.56      708.33     83.77 o 
   5   1  10      123.86      170.72     87.59 o 
   6   1  10      241.72      225.81     81.08 o 
   7   1  10      577.95      622.82    198.03 o 
   8   1  10      219.07      264.31     82.82 o 
   9   1  10       36.89       59.49     60.33 o 
  10   1  10      211.37      164.43     67.23 o 
  11   1  10      151.36      208.20     66.28 o 
  12   1  10       19.11      147.28     66.49 o 
  13   1  10      563.63      492.44     96.56 o 
  14   1  10       69.50      118.52     65.20 o 
   0   2  10      866.03      900.72    114.38 o 
   1   2  10      475.42      508.60     63.74 o 
   2   2  10      262.11      284.58     64.98 o 
   3   2  10      194.31      226.98     52.67 o 
   4   2  10      644.16      723.13     90.49 o 
   5   2  10     1180.80     1172.77    141.75 o 
   6   2  10      455.25      299.36    130.12 o 
   7   2  10      840.68      767.99    126.10 o 
   8   2  10       62.65       50.62     61.49 o 
   9   2  10      401.91      519.79     80.61 o 
  10   2  10      115.85      117.50     63.51 o 
  11   2  10      180.01      124.65     61.69 o 
  12   2  10      490.69      359.90    122.21 o 
  13   2  10      276.60      313.11     76.04 o 
   1   3  10     1135.77     1225.79    145.48 o 
   2   3  10     1080.10     1137.86     93.83 o 
   3   3  10      519.61      580.63    181.53 o 
   4   3  10      782.05      881.83    100.24 o 
   5   3  10      198.99      198.12     80.65 o 
   6   3  10      450.97      446.51    203.11 o 
   7   3  10        7.34      173.85     62.44 o 
   8   3  10     1611.97     1658.85    341.62 o 
   9   3  10      106.93      136.76     72.00 o 
  10   3  10       21.68       92.11     62.66 o 
  11   3  10      291.19      281.21     74.76 o 
  12   3  10       42.65       76.09     58.58 o 
  13   3  10      186.89      224.55     70.79 o 
   0   4  10     1809.56     2004.54    184.27 o 
   1   4  10      567.08      635.24     76.30 o 
   2   4  10     1039.98     1118.35     97.11 o 
   3   4  10      313.08      401.80     77.11 o 
   4   4  10      395.92      409.71     79.95 o 
   5   4  10      671.47      719.89    111.28 o 
   6   4  10      213.45      352.14    101.88 o 
   7   4  10      965.35      759.81    110.32 o 
   8   4  10      170.17      238.78     84.58 o 
   9   4  10      240.69      306.99     80.35 o 
  10   4  10      269.56      341.97     98.62 o 
  11   4  10      108.46      122.33     63.57 o 
  12   4  10      372.76      364.72    109.57 o 
   1   5  10     1180.48     1154.06    102.88 o 
   2   5  10      327.62      246.56     66.65 o 
   3   5  10     1274.50     1507.91    135.13 o 
   4   5  10      190.25      128.74     69.76 o 
   5   5  10      216.33      293.87     97.69 o 
   6   5  10      123.70      201.39     78.43 o 
   7   5  10      615.07      657.21    153.58 o 
   8   5  10      210.21      257.96     88.21 o 
   9   5  10      461.94      385.07    110.01 o 
  10   5  10       81.44      112.93     78.66 o 
  11   5  10      321.00      429.78     82.80 o 
   0   6  10     1469.58     1506.34    201.21 o 
   1   6  10       46.26       89.98     58.16 o 
   2   6  10      720.41      730.31    106.08 o 
   3   6  10      211.16      235.30     76.95 o 
   4   6  10      421.27      521.86     89.71 o 
   5   6  10       13.10       32.22     72.13 o 
   6   6  10      926.57      889.24    121.89 o 
   7   6  10      312.17      214.63     85.44 o 
   8   6  10       23.79       71.41     72.43 o 
   9   6  10       26.16      145.27     78.65 o 
  10   6  10      403.16      396.47    203.37 o 
   1   7  10      590.23      632.94     90.33 o 
   2   7  10        9.24        4.60     68.52 o 
   3   7  10      298.18      380.65     91.07 o 
   4   7  10       87.83       71.17     72.42 o 
   5   7  10      252.57      353.25     86.49 o 
   6   7  10      228.40      419.21     96.63 o 
   7   7  10       53.59       97.38     82.28 o 
   8   7  10       22.30       21.20     76.23 o 
   0   8  10       51.83       72.36    145.99 o 
   1   8  10       83.69       57.58     88.41 o 
   2   8  10      150.10      253.53    104.61 o 
   3   8  10      110.38      173.95     94.21 o 
   4   8  10      161.67      380.78    112.05 o 
   2   0  11      554.71      645.99    108.03 o 
   4   0  11     1685.88     1958.76    265.31 o 
   6   0  11     1320.23     1170.43    217.08 o 
   8   0  11      486.54      232.31    158.68 o 
  10   0  11      446.02      543.32    182.80 o 
   0   1  11      498.21      623.88    169.47 o 
   1   1  11      283.47      347.01     61.97 o 
   2   1  11       21.45       39.14     44.60 o 
   3   1  11      315.72      428.66    117.09 o 
   4   1  11        6.18       48.48     78.24 o 
   5   1  11     2059.95     2172.79    397.97 o 
   6   1  11      119.82       41.22    151.70 o 
   7   1  11      385.54      655.74    126.94 o 
   8   1  11      120.87      209.77     96.49 o 
   9   1  11      140.60      217.98    178.99 o 
  10   1  11      266.10      314.39    106.72 o 
  11   1  11      682.05      625.86    129.25 o 
   1   2  11      441.56      565.50     71.10 o 
   2   2  11       39.23       37.79     86.22 o 
   3   2  11      241.00      366.71     75.26 o 
   4   2  11      779.01      757.42    126.00 o 
   5   2  11      166.62      218.81     83.75 o 
   6   2  11      502.68      741.31    225.96 o 
   7   2  11      213.89      250.98     96.87 o 
   8   2  11      196.36      324.62    106.64 o 
   9   2  11      226.63      259.65    125.68 o 
  10   2  11      590.36      677.53    137.18 o 
  11   2  11      105.17      206.77     93.98 o 
   0   3  11     1377.01     1345.74    150.29 o 
   1   3  11       27.26       52.57     49.44 o 
   2   3  11       26.28      127.82     63.20 o 
   3   3  11      141.70      183.65     81.89 o 
   4   3  11       78.18       19.60     74.73 o 
   5   3  11      439.52      473.12    212.00 o 
   6   3  11      935.93     1001.98    147.01 o 
   7   3  11      254.89      228.21    106.64 o 
   8   3  11       36.39       94.50     94.54 o 
   9   3  11      358.90      327.37    116.83 o 
  10   3  11      231.23      240.47     94.70 o 
   1   4  11      636.31      831.01     89.44 o 
   2   4  11      517.97      563.97     91.19 o 
   3   4  11      198.28      138.50     67.86 o 
   4   4  11       30.10       60.83     77.18 o 
   5   4  11       95.83      182.37     94.44 o 
   6   4  11      260.29      464.74    112.05 o 
   7   4  11      188.58      242.61    153.60 o 
   8   4  11      705.87      734.24    132.10 o 
   9   4  11      430.00      417.15    119.77 o 
   0   5  11      564.64      539.15    117.61 o 
   1   5  11      405.12      434.63     77.72 o 
   2   5  11      137.53      127.01     70.97 o 
   3   5  11       91.15      166.30     74.77 o 
   4   5  11       16.26      199.32     73.02 o 
   5   5  11       58.49      203.12     98.49 o 
   6   5  11      203.48      218.48    178.99 o 
   7   5  11      503.62      466.85    123.38 o 
   8   5  11       60.12      138.19    101.81 o 
   1   6  11      152.03      182.34     80.08 o 
   2   6  11      309.02      571.09     99.38 o 
   3   6  11       34.09       32.28     72.55 o 
   4   6  11       27.05       46.05     74.40 o 
   5   6  11      126.39      162.10    102.42 o 
   6   6  11       26.42      138.75     99.04 o 
   0   7  11      574.02      671.69    134.46 o 
   0   0  12     2287.84     1857.20    270.39 o 
   2   0  12      311.12      411.30    158.68 o 
   4   0  12      362.85      490.01    151.06 o 
   6   0  12      428.54      724.86    190.42 o 
   8   0  12       57.73       55.86    130.75 o 
   1   1  12     1159.25     1273.16    169.30 o 
   2   1  12      152.42       80.66     87.63 o 
   3   1  12      505.18      535.42    109.41 o 
   4   1  12      252.45      406.49    104.09 o 
   5   1  12      200.17      298.48    115.52 o 
   6   1  12       12.19      101.64     84.03 o 
   7   1  12      106.97      250.66    112.35 o 
   8   1  12        3.98       49.82     85.69 o 
   0   2  12      691.44      757.20    117.98 o 
   1   2  12      243.45      183.18    117.20 o 
   2   2  12      484.14      456.99    129.56 o 
   3   2  12       63.49        6.78     76.43 o 
   4   2  12      142.18      210.14     92.40 o 
   5   2  12      230.95      206.24    142.81 o 
   6   2  12       76.33       29.70    122.50 o 
   7   2  12      313.63      557.67    117.26 o 
   1   3  12       85.17       91.26     75.37 o 
   2   3  12      342.45      418.75     87.32 o 
   3   3  12      168.98      240.34     90.05 o 
   4   3  12      321.85      361.08    105.19 o 
   5   3  12        0.83        0.00     83.03 o 
   6   3  12       67.99      220.22    100.29 o 
   0   4  12      127.49       66.50     79.44 o 
   1   4  12      251.69      202.50     81.94 o 
   2   4  12       48.91       69.90     70.33 o 
   3   4  12       24.28       54.75     94.32 o 
   4   4  12      143.71      162.38    127.58 o 
                                                 
